# Supplementary material for: Genetic Diversity of Hepatitis E Virus Type 3 in Switzerland—From Stable to Table
Source: Animals (Basel). 2021 Nov 7;11(11):3177. doi: 10.3390/ani11113177 (PMC8614342; doi:10.3390/ani11113177)
Supplement: Supplementary file 1 [file animals-11-03177-s001.zip]

Archive with 7 entries (7 files):
- Supplementary Figure S1.pdf
- Supplementary Figure S2.pdf
- Supplementary Figure S3.pdf
- Supplementary Table S1.xlsx
- Supplementary Table S2.xlsx
- Supplementary Table S3.xlsx
- Supplementary Table S4.xlsx
