# Supplementary material for: Genetic Diversity of Hepatitis E Virus Type 3 in Switzerland—From Stable to Table
Source: Animals (Basel). 2021 Nov 7;11(11):3177. doi: 10.3390/ani11113177 (PMC8614342; doi:10.3390/ani11113177)
Supplement: Supplementary file 1 [file animals-11-03177-s001.zip › Supplementary Table S1.xlsx]

## Sheet: Tabelle1
Initial testing laboratory	Sample ID	Material	Country of production	Initial HEV ct value	HEV typing (ORF2)	NGS coverage
FSVO laboratory Bern	BLV00668	Smooth liver paté	Switzerland	32	unsuccessful	not done
FSVO laboratory Bern	BLV00671	Smooth liver paté	Switzerland	36	unsuccessful	not done
FSVO laboratory Bern	BLV00672	Coarse liver paté	Germany	28	3c	0
FSVO laboratory Bern	BLV00691	Smooth liver paté	Germany	27	3c	23.4
FSVO laboratory Bern	BLV00692	Coarse liver paté	Germany	31	unsuccessful	not done
FSVO laboratory Bern	BLV00703	Smooth liver paté	Germany	30	unsuccessful	not done
FSVO laboratory Bern	BLV00705	Smooth liver paté	Switzerland	34	unsuccessful	not done
FSVO laboratory Bern	BLV00735	Liver salsiz	Switzerland	38	3h	0
FSVO laboratory Bern	BLV00754	Mortadella di fegato	Switzerland	37	3h	not done
FSVO laboratory Bern	BLV00761	Mortadella di fegato	Switzerland	29	3h	not done
FSVO laboratory Bern	BLV00916	Smooth liver paté	Switzerland	33	3h	not done
FSVO laboratory Bern	BLV00972	Saucisse de foie	Switzerland	36	unsuccessful	not done
FSVO laboratory Bern	BLV00973	Terrine aux morilles	Switzerland	31	unsuccessful	not done
FSVO laboratory Bern	BLV00974	Deer paté	Switzerland	38	unsuccessful	not done
FSVO laboratory Bern	BLV01032	Wild boar salsiz	Switzerland	38	unsuccessful	not done
FSVO laboratory Bern	BLV01035	Mortadella di fegato	Switzerland	39	unsuccessful	not done
FSVO laboratory Bern	BLV01106	Liver salsiz	Switzerland	36	unsuccessful	not done
FSVO laboratory Bern	BLV01126	Deer salsiz	Switzerland	34	3h	not done
FSVO laboratory Bern	BLV01185	Saucisse aux choux, IGP	Switzerland	32	3h	1.4
FSVO laboratory Bern	BLV01189	Saucisse aux choux, IGP	Switzerland	32	3h	0
FSVO laboratory Bern	BLV_no-name	fresh pig liver	Switzerland	32	unsuccessful	not done
Cantonal laboratory TI	16LA03650	Mortadella di fegato	Switzerland	33.6	3h	0
Cantonal laboratory TI	16LA05705	Mortadella di fegato	Switzerland	30.9	3h	0
Cantonal laboratory TI	17LA01813	Mortadella di fegato	Switzerland	28.8	unsuccessful	not done
Cantonal laboratory TI	17LA01815	Mortadella di fegato	Switzerland	33.2	unsuccessful	not done
Cantonal laboratory TI	17LA01818	Mortadella di fegato	Switzerland	35.5	unsuccessful	not done
Cantonal laboratory TI	17LA01925	Mortadella di fegato	Switzerland	32.1	unsuccessful	not done
