# Supplementary material for: Genetic Diversity of Hepatitis E Virus Type 3 in Switzerland—From Stable to Table
Source: Animals (Basel). 2021 Nov 7;11(11):3177. doi: 10.3390/ani11113177 (PMC8614342; doi:10.3390/ani11113177)
Supplement: Supplementary file 1 [file animals-11-03177-s001.zip › Supplementary Table S2.xlsx]

## Sheet: Tabelle1
ID	CCP	sampling date	approx. weight (kg)	HEV real-time RT-PCR Ct values	HEV antibodies		CCP = carcass collection point
HD01	Hochdorf	2018-03-23	60	32.3135	neg
HD02	Hochdorf	2018-03-23	10	neg	neg
HD03	Hochdorf	2018-03-23	50	neg	neg
HD04	Hochdorf	2018-03-23	40	neg	neg
HD05	Hochdorf	2018-03-23	30	neg	neg
HD06	Hochdorf	2018-03-23	80	neg	pos
HD07	Hochdorf	2018-03-23	80	neg	pos
HD08	Hochdorf	2018-03-23	100	37.2042	pos
HD09	Hochdorf	2018-03-23	60	neg	pos
HD10	Hochdorf	2018-03-23	200	neg	neg
HD11	Hochdorf	2018-03-23	200	neg	neg
HD12	Hochdorf	2018-03-23	20	35.7142	neg
HD13	Hochdorf	2018-03-23	30	neg	neg
HD14	Hochdorf	2018-03-23	50	neg	neg
HD15	Hochdorf	2018-03-23	250	neg	neg
HD16	Hochdorf	2018-03-23	25	neg	neg
HD17	Hochdorf	2018-03-23	70	neg	neg
HD18	Hochdorf	2018-03-23	30	neg	neg
HD19	Hochdorf	2018-03-23	35	neg	pos
HD20	Hochdorf	2018-08-29	80	neg	neg
HD21	Hochdorf	2018-08-29	50	neg	neg
HD22	Hochdorf	2018-08-29	20	31.9787	neg
HD23	Hochdorf	2018-08-29	30	neg	neg
HD24	Hochdorf	2018-08-29	40	neg	neg
KW01	Knutwil	2018-03-23	15	neg	neg
KW02	Knutwil	2018-03-23	20	neg	neg
KW03	Knutwil	2018-03-23	90	neg	pos
KW04	Knutwil	2018-03-23	200	neg	neg
KW05	Knutwil	2018-03-23	30	neg	neg
KW06	Knutwil	2018-03-23	90	neg	neg
KW07	Knutwil	2018-03-23	70	neg	pos
KW08	Knutwil	2018-03-23	40	neg	neg
KW09	Knutwil	2018-03-23	60	neg	neg
KW10	Knutwil	2018-03-23	80	neg	neg
KW11	Knutwil	2018-03-23	55	neg	pos
KW12	Knutwil	2018-03-23	200	neg	neg
KW13	Knutwil	2018-03-23	25	27.5908	neg
KW14	Knutwil	2018-03-23	90	neg	pos
KW15	Knutwil	2018-08-29	200	neg	pos
KW16	Knutwil	2018-08-29	140	neg	pos
KW17	Knutwil	2018-08-29	260	neg	neg
KW18	Knutwil	2018-08-29	250	neg	neg
KW19	Knutwil	2018-08-29	50	neg	neg
KW20	Knutwil	2018-08-29	20	33.343	pos
KW21	Knutwil	2018-08-29	80	neg	neg
KW22	Knutwil	2018-08-29	50	29.3557	pos
KW23	Knutwil	2018-08-29	70	neg	neg
KW24	Knutwil	2018-08-29	60	neg	pos
KW25	Knutwil	2018-08-29	10	neg	neg
KW26	Knutwil	2018-08-29	15	neg	neg
KW27	Knutwil	2018-08-29	18	neg	neg
KW28	Knutwil	2018-08-29	80	neg	pos
KW29	Knutwil	2018-08-29	140	neg	neg
KW30	Knutwil	2018-08-29	80	neg	neg
