# Supplementary material for: Genetic Diversity of Hepatitis E Virus Type 3 in Switzerland—From Stable to Table
Source: Animals (Basel). 2021 Nov 7;11(11):3177. doi: 10.3390/ani11113177 (PMC8614342; doi:10.3390/ani11113177)
Supplement: Supplementary file 1 [file animals-11-03177-s001.zip › Supplementary Table S3.xlsx]

## Sheet: Tabelle1
ID	Revier	sampling date	age group	HEV real-time RT-PCR Ct values	HEV antibodies
WB 01	Beringen NW - Löhningen	2017-12-27	adult	neg	pos		>2y.	adult
WB 02	Beringen NW - Löhningen	2017-12-20	young boar	neg	neg		1-2y.	juvenile
WB 03	Beringen NW - Löhningen	2018-01-10	unknown	neg	neg		<1y.	young boar
WB 04	Beringen NW - Löhningen	2018-01-25	young boar	neg	neg
WB 05	Beringen NW - Löhningen	2018-01-22	adult	neg	pos
WB 06	Beringen NW - Löhningen	2017-12-08	adult	neg	pos
WB 07	Beringen NW - Löhningen	2017-12-08	juvenile	neg	pos
WB 08	Hallau Ost	2017-12-15	young boar	neg	pos
WB 09	Hallau Ost	2017-12-15	young boar	neg	neg
WB 10	Hallau Ost	2017-12-15	adult	neg	neg
WB 11	Hallau Ost	2017-12-15	juvenile	neg	neg
WB 12	Hallau Ost	2017-12-15	young boar	37.7	neg
WB 13	Hallau Ost	2017-12-15	juvenile	neg	neg
WB 14	Hallau Ost	2017-12-15	young boar	neg	neg
WB 15	Hallau Ost	2017-12-15	young boar	neg	neg
WB 16	Hallau Ost	2017-11-11	adult	neg	pos
WB 17	Hemmental	2017-12-16	young boar	neg	neg
WB 18	Hemmental	2017-12-16	young boar	neg	pos
WB 19	Hemmental	2017-12-16	adult	neg	neg
WB 20	Griesbach	2017-11-02	young boar	neg	neg
WB 21	Griesbach	2017-12-02	young boar	neg	neg
WB 22	Ramsen Mitte	2017-12-18	adult	neg	neg
WB 23	Oberhallau	2017-12-20	adult	neg	neg
WB 24	Oberhallau	2017-12-20	adult	neg	pos
WB 25	Schleitheim 1	2017-11-04	young boar	neg	neg
WB 26	Schleitheim 1	2017-12-09	adult	neg	neg
WB 27	Schleitheim 1	2017-12-09	young boar	neg	neg
WB 28	Schleitheim 1	2017-12-09	young boar	neg	neg
WB 29	Schleitheim 1	2017-12-09	young boar	neg	neg
WB 30	unknown	2017-11-22	unknown	neg	neg
WB 31	Beringen NW - Löhningen	2018-03-13	juvenile	39.5	pos
WB 32	Beringen NW- Löhningen	2018-02-28	young boar	neg	neg
WB 33	Beringen NW - Löhningen	2018-03-13	unknown	24.3	neg
WB 34	Beringen NW- Löhningen	2018-03-03	young boar	neg	pos
WB 35	Beringen NW- Löhningen	2018-02-27	young boar	neg	neg
WB 36	Beringen NW - Löhningen	2018-02-28	young boar	28.9	pos
WB37	Bargen	2018-05-02	young boar	neg	neg
WB38	Beringen NW- Löhningen	2018-06-08	juvenile	neg	pos
WB39	Beringen NW - Löhningen	2018-06-29	unknown	34.4	pos
WB40	Schleitheim 2	2018-09-07	juvenile	33.7	pos
WB41	Schleitheim 2	2018-10-03	juvenile	neg	pos
WB42	Merishausen	2018-10-06	juvenile	neg	pos
WB43	Merishausen	2018-10-06	juvenile	neg	neg
WB44	Merishausen	2018-10-06	juvenile	neg	neg
WB45	Merishausen	2018-10-06	juvenile	neg	neg
WB46	Merishausen	2018-10-06	juvenile	neg	neg
WB47	Merishausen	2018-10-06	juvenile	neg	neg
WB48	Osterfingen	2018-10-20	adult	neg	neg
WB49	Osterfingen	2018-10-26	unknown	neg	neg
WB50	Osterfingen	2018-10-20	unknown	neg	neg
WB51	Wilchingen	2018-10-27	adult	neg	neg
WB52	Hemmental	2018-10-23	young boar	neg	neg
WB53	Hemmental	2018-10-23	adult	neg	neg
WB54	Rossberg-Wilchingen	2018-11-16	young boar	neg	neg
WB55	Rossberg-Wilchingen	2018-11-16	young boar	neg	neg
WB56	Rossberg-Wilchingen	2018-11-16	young boar	neg	neg
WB57	Rossberg-Wilchingen	2018-11-16	young boar	neg	neg
WB58	Osterfingen	2018-11-15	adult	neg	neg
WB59	Osterfingen	2018-11-15	adult	neg	neg
WB60	Hemmental	2018-11-17	adult	neg	pos
WB61	Schleitheim 2	2018-11-24	young boar	neg	neg
WB62	Schleitheim 2	2018-11-24	young boar	neg	neg
WB63	Schleitheim 2	2018-11-24	young boar	neg	neg
WB64	Hallau Ost	2018-12-14	juvenile	neg	neg
WB65	Hallau Ost	2018-12-14	juvenile	neg	pos
WB66	Hallau Ost	2018-12-14	juvenile	neg	pos
WB67	Hemmental	2018-12-15	young boar	neg	neg
WB68	Hemmental	2018-12-15	unknown	neg	neg
WB69	Beringen NW - Löhningen	2019-01-25	adult	neg	neg
WB70	Stein am Rhein	2019-01-26	juvenile	neg	neg
WB71	Hemmental	2019-02-08	young boar	neg	neg
WB72	Schleitheim 2	2019-02-16	young boar	neg	pos
WB73	Schleitheim 2	2019-02-23	juvenile	neg	neg
WB74	Schleitheim 2	2019-03-27	juvenile	33.5	pos
WB75	Hemmental	2019-03-07	young boar	neg	neg
