# Supplementary material for: Genetic Diversity of Hepatitis E Virus Type 3 in Switzerland—From Stable to Table
Source: Animals (Basel). 2021 Nov 7;11(11):3177. doi: 10.3390/ani11113177 (PMC8614342; doi:10.3390/ani11113177)
Supplement: Supplementary file 1 [file animals-11-03177-s001.zip › Supplementary Table S4.xlsx]

## Sheet: MatrixOutput
sequence ID	genotype-subtype_cluster	MF4440623fhumanFrance	MF4440293fhumanFrance	MF4440323fhumanFrance	HESQL064_cl0_HESQL64_cl0_count_406_consensus_NT	HESQL132_cl0_count_443_consensus_NT	HESQL058_cl0_HESQL58_cl0_count_368_consensus_NT	HESQL172_cl0_count_52_consensus_NT	HESQL078_cl0_HESQL78_cl0_count_689_consensus_NT	MF4441043fhumanFrance	MF4440673fhumanFrance	HESQL191_cl0_count_19_consensus_NT	MF4440283fhumanFrance	KT5915323fhumanFrance	HESQL047_cl3_HESQL47_cl3_count_218_consensus_NT	MF4440793fhumanFrance	HESQL080_cl0_count_24_consensus_NT	HESQL190_cl0_count_334_consensus_NT	HESQL178_cl0_count_430_consensus_NT	HESQL075_cl0_HESQL75_cl0_count_429_consensus_NT	HESQL150_cl0_count_734_consensus_NT	MF4440463fhumanFrance	MF4441013fhumanFrance	JQ9536663fswineFrance	HESQL134_cl0_count_959_consensus_NT	MF4441353fhumanFrance	HESQL181_cl0_count_593_consensus_NT	HESQL014_cl0_HESQL14_cl0_count_436_consensus_NT	HESQL125_cl0_count_763_consensus_NT	HESQL130_cl0_count_1232_consensus_NT	MH5041513fhumanUK	MF4440523fhumanFrance	MF4440333fhumanFrance	MF4441023fhumanFrance	AB3696873fhumanJapan	FJ6536603fhumanThailand	KY2323123fhumanThailand	AB2919613fhumanJapan	MH4500203fhumanThailand	MH4500243fswineThailand	MH4500263fswineThailand	MH4500253fswineThailand	MH4500273fswineThailand	MH4500293fswineThailand	MH4500283fswineThailand	MH4500233fswineThailand	EU3754633fswineThailand	MH4500313fswineThailand	MH4500303fswineThailand
MF4440623fhumanFrance	3f
MF4440293fhumanFrance	3f	0.0555161
MF4440323fhumanFrance	3f	0.0584402	0.0240312
HESQL064_cl0_HESQL64_cl0_count_406_consensus_NT	3f	0.0577186	0.0240214	0.0252387
HESQL132_cl0_count_443_consensus_NT	3f	0.0539208	0.0288123	0.0328135	0.0342252
HESQL058_cl0_HESQL58_cl0_count_368_consensus_NT	3f	0.0548134	0.0300649	0.033243	0.0350736	0.00312521
HESQL172_cl0_count_52_consensus_NT	3f	0.0541593	0.0298577	0.0330343	0.0348646	0.00332114	0.000583485
HESQL078_cl0_HESQL78_cl0_count_689_consensus_NT	3f	0.0583876	0.0323392	0.036393	0.0382139	0.0254736	0.0260938	0.0262993
MF4441043fhumanFrance	3f	0.0500344	0.0519334	0.0564187	0.0540972	0.0534202	0.0538756	0.0536581	0.0576703
MF4440673fhumanFrance	3f	0.0556453	0.0560379	0.0612139	0.0622404	0.0558175	0.0549297	0.0542741	0.058904	0.0510959
HESQL191_cl0_count_19_consensus_NT	3f	0.0627827	0.0590681	0.0624576	0.0624151	0.0599471	0.060852	0.0601905	0.0610754	0.0597283	0.0619425
MF4440283fhumanFrance	3f	0.0589401	0.0563755	0.0607221	0.0599579	0.0557607	0.0566581	0.056001	0.060863	0.0570671	0.0594735	0.0654617
KT5915323fhumanFrance	3f	0.0565868	0.0536088	0.0579181	0.0571637	0.053431	0.054322	0.053669	0.0580616	0.0542942	0.056675	0.0626222	0.00312874
HESQL047_cl3_HESQL47_cl3_count_218_consensus_NT	3f	0.0603447	0.0593309	0.0621107	0.0618442	0.0620249	0.0624917	0.0618275	0.065211	0.0592853	0.0650932	0.0665361	0.0291249	0.0265583
MF4440793fhumanFrance	3f	0.0525023	0.0532353	0.0553319	0.0565727	0.0541456	0.0548206	0.0546024	0.0579326	0.0532569	0.0565209	0.0614393	0.0301849	0.02762	0.0350565
HESQL080_cl0_count_24_consensus_NT	3f	0.0551775	0.0561265	0.0586813	0.0603659	0.0570439	0.0577236	0.0575042	0.0626222	0.0570247	0.0598581	0.0632393	0.0333481	0.0311748	0.0378336	0.00567717
HESQL190_cl0_count_334_consensus_NT	3f	0.0659101	0.065631	0.069422	0.0688549	0.0652243	0.0645553	0.0638885	0.0697076	0.0600176	0.063185	0.0675156	0.0618106	0.0594638	0.0625978	0.0568609	0.0592894
HESQL178_cl0_count_430_consensus_NT	3f	0.0642772	0.0655951	0.0680107	0.0674476	0.063829	0.063162	0.0624972	0.0682985	0.0586403	0.0617715	0.0651638	0.0604273	0.0580906	0.0612097	0.0550356	0.0574539	0.00312685
HESQL075_cl0_HESQL75_cl0_count_429_consensus_NT	3f	0.063745	0.0643813	0.0667859	0.0662267	0.0621785	0.0615142	0.060852	0.06663	0.0578895	0.0619197	0.0652831	0.0596716	0.0573427	0.0611127	0.0547533	0.0571678	0.00450387	0.00292829
HESQL150_cl0_count_734_consensus_NT	3f	0.0640737	0.0653649	0.0659639	0.0644904	0.0624532	0.0615796	0.0613586	0.0667549	0.0596609	0.0626746	0.0649996	0.0599065	0.0575758	0.0615699	0.0556282	0.0580462	0.0212611	0.0199948	0.0189562
MF4440463fhumanFrance	3f	0.0612083	0.0589521	0.0603693	0.0611723	0.0604725	0.0609375	0.060275	0.0628704	0.055546	0.058094	0.0648968	0.0580466	0.0552625	0.060773	0.0555447	0.0586509	0.0601605	0.0585595	0.058027	0.060072
MF4441013fhumanFrance	3f	0.0598581	0.0580125	0.0592045	0.0591255	0.0590894	0.0595525	0.0588921	0.0608066	0.0530908	0.0565209	0.0630518	0.0568582	0.0540862	0.0591576	0.0519519	0.0545966	0.0578713	0.0564992	0.0555347	0.0577864	0.0104441
JQ9536663fswineFrance	3f	0.0544756	0.0584987	0.0579521	0.0591824	0.0580118	0.057815	0.0571583	0.0583743	0.0547591	0.0562557	0.0590121	0.0575015	0.0547257	0.0631708	0.0543967	0.0572746	0.0601483	0.0594291	0.0586748	0.0600353	0.0598107	0.0560164
HESQL134_cl0_count_959_consensus_NT	3f	0.0618917	0.0617909	0.0660792	0.0659667	0.0633262	0.0640421	0.0633764	0.0644627	0.0599878	0.06459	0.0673326	0.0665928	0.0642407	0.0683615	0.0649822	0.0663333	0.0650987	0.0644187	0.0636761	0.066167	0.0640593	0.0633778	0.0604519
MF4441353fhumanFrance	3f	0.0662746	0.0638638	0.0678366	0.0677344	0.0648174	0.064816	0.0641485	0.0664196	0.0614379	0.0641312	0.0684398	0.0670124	0.0637095	0.0685803	0.0638094	0.064938	0.0681051	0.0676196	0.0677634	0.0716946	0.0658371	0.0610785	0.0621796	0.0670029
HESQL181_cl0_count_593_consensus_NT	3f	0.0632772	0.063425	0.0666516	0.0661444	0.0627559	0.0623098	0.0616433	0.0639358	0.063782	0.0681508	0.0681243	0.0655618	0.0631793	0.0686869	0.0616825	0.0639358	0.0692372	0.0687488	0.0679656	0.068063	0.0661793	0.063237	0.0622885	0.0642011	0.0376256
HESQL014_cl0_HESQL14_cl0_count_436_consensus_NT	3f	0.0642313	0.0645872	0.0682889	0.0668719	0.0641541	0.0637081	0.0630417	0.0644173	0.0629931	0.0652115	0.0674632	0.0645316	0.0621344	0.0662355	0.0644554	0.065558	0.069339	0.0688512	0.0683071	0.0674413	0.0649219	0.062461	0.0632034	0.0633699	0.0389929	0.0237051
HESQL125_cl0_count_763_consensus_NT	3f	0.0637211	0.0634628	0.0667081	0.0688718	0.0625864	0.0630288	0.0623633	0.0648494	0.0656873	0.0666945	0.0701432	0.0678298	0.0654139	0.0705788	0.0639187	0.0662005	0.0745482	0.0735709	0.0732877	0.0753886	0.0696636	0.0667081	0.0663169	0.0667424	0.0405159	0.0367068	0.0336696
HESQL130_cl0_count_1232_consensus_NT	3f	0.0669945	0.0680232	0.0704576	0.0690026	0.0682987	0.0683112	0.0676388	0.0685523	0.0662583	0.0706685	0.0699684	0.0690675	0.0657473	0.0688413	0.0667175	0.0681037	0.0748875	0.0737115	0.0724633	0.0736268	0.0662812	0.0639975	0.0672982	0.0641326	0.0403861	0.0376256	0.0370882	0.034928
MH5041513fhumanUK	3f	0.0647637	0.0676182	0.069322	0.0669345	0.0689055	0.0693809	0.0687079	0.0714359	0.0659852	0.0697862	0.0703242	0.071531	0.0686407	0.0732718	0.0659945	0.0679663	0.0721414	0.0711687	0.070859	0.0743561	0.0678518	0.0655616	0.0680926	0.06761	0.0724551	0.0712522	0.070366	0.0737746	0.0716614
MF4440523fhumanFrance	3f	0.0682138	0.0659824	0.0674534	0.0664439	0.0663897	0.0673365	0.0671129	0.0657219	0.0657755	0.0690971	0.0707147	0.0694617	0.0674805	0.0733484	0.0655321	0.067375	0.0751315	0.0741209	0.0742897	0.0731905	0.0743946	0.0728203	0.0685411	0.0704229	0.0739643	0.0735793	0.0720212	0.0737746	0.0777032	0.0747535
MF4440333fhumanFrance	3f	0.0546535	0.0572787	0.0586601	0.0592198	0.055952	0.0564112	0.0561923	0.0579249	0.051748	0.0560608	0.0606932	0.0575407	0.0547631	0.0587066	0.053973	0.0566533	0.0585356	0.0578204	0.057346	0.057776	0.0602504	0.0580361	0.0537467	0.0586311	0.0591408	0.0563961	0.057785	0.0606193	0.0609678	0.0581282	0.0479387
MF4441023fhumanFrance	3f	0.0642782	0.0663804	0.0672321	0.0686281	0.0652747	0.0657459	0.0655229	0.0659045	0.0603528	0.0675946	0.0692385	0.0685607	0.0656923	0.0680782	0.0658223	0.0679059	0.0706989	0.0699555	0.0698585	0.073553	0.0676775	0.0629228	0.0632725	0.0695369	0.0688686	0.0728551	0.0707624	0.065523	0.0721695	0.0688836	0.0648661	0.0528087
AB3696873fhumanJapan	3f	0.0516098	0.0570104	0.0575587	0.0603291	0.0574471	0.0583703	0.0577119	0.060132	0.0515389	0.0557961	0.0625254	0.0614393	0.0581889	0.0650813	0.0551398	0.0569045	0.0619551	0.0596146	0.0598134	0.0631474	0.0603214	0.0576174	0.0554895	0.0558798	0.0586391	0.0603864	0.0617362	0.0603583	0.0631479	0.0633256	0.0660633	0.0506844	0.0613627
FJ6536603fhumanThailand	3f	0.057654	0.0622658	0.0625695	0.0631405	0.0593202	0.0602491	0.0595875	0.0617728	0.0553824	0.0618092	0.0650442	0.0669195	0.0636214	0.0683727	0.0603337	0.0627955	0.0658265	0.0636835	0.0643268	0.0674931	0.0666687	0.0634572	0.0627073	0.0601538	0.0640802	0.0644292	0.065463	0.0669605	0.0675362	0.0685957	0.0686771	0.0538221	0.0641575	0.0286489
KY2323123fhumanThailand	3f	0.0634495	0.0646316	0.0692625	0.0673654	0.0652586	0.0661758	0.0655067	0.0679663	0.0623732	0.064786	0.0682445	0.0661509	0.0642126	0.0666789	0.0634092	0.0654574	0.0678271	0.0661415	0.0663139	0.070189	0.0706844	0.066978	0.0648926	0.0658047	0.0660986	0.067634	0.0686306	0.0683633	0.0690601	0.069852	0.0711396	0.0584172	0.0738596	0.0429918	0.048857
AB2919613fhumanJapan	3f	0.059468	0.0598147	0.0641939	0.0654056	0.0625157	0.0629834	0.0627616	0.0654575	0.0584334	0.060655	0.0661424	0.0653744	0.0625299	0.0676913	0.0630462	0.0662313	0.069165	0.0684014	0.0699162	0.0722826	0.0682429	0.0654934	0.0590853	0.0642665	0.0655722	0.0673642	0.0672885	0.0649575	0.0688808	0.0670342	0.0682611	0.0568991	0.0613795	0.0433735	0.0492774	0.0548429
MH4500203fhumanThailand	3f	0.0665943	0.0672005	0.0678683	0.0698942	0.0687683	0.0701435	0.0699185	0.0735897	0.0639323	0.0684817	0.0682751	0.0694242	0.0669903	0.069708	0.0636886	0.0657396	0.0687206	0.0672554	0.0678753	0.0680606	0.0694527	0.0666855	0.0647275	0.0699392	0.0657772	0.0678535	0.0694015	0.0693589	0.0692089	0.070511	0.0704262	0.0604955	0.068701	0.0498141	0.0540227	0.0548326	0.0544566
MH4500243fswineThailand	3f	0.0669303	0.068375	0.0689308	0.0751849	0.0658657	0.0667832	0.06656	0.066854	0.0641368	0.0722374	0.0745191	0.0735488	0.0706453	0.0705992	0.0657473	0.0687248	0.0720382	0.0705904	0.0714359	0.0737576	0.0713784	0.068367	0.0702234	0.0683182	0.0758335	0.0744165	0.0725819	0.0711673	0.0745066	0.07411	0.0762874	0.0616481	0.0683185	0.0541109	0.0585967	0.0616396	0.0610092	0.0633242
MH4500263fswineThailand	3f	0.0678657	0.0688634	0.0694206	0.0752295	0.0663505	0.0672693	0.0670459	0.0673408	0.0655376	0.0731848	0.0750171	0.0744983	0.0715867	0.0715428	0.0662056	0.0691862	0.0725331	0.0710829	0.0719291	0.0738013	0.0723246	0.0693064	0.0711644	0.0688076	0.0758786	0.0749473	0.0735614	0.0716906	0.0750367	0.0748194	0.0772449	0.0616844	0.0688094	0.0550146	0.0590708	0.062119	0.0614865	0.0635711	0.00155888
MH4500253fswineThailand	3f	0.0682597	0.0688087	0.0693654	0.0747174	0.0667438	0.0676626	0.0674392	0.0681818	0.0654856	0.0729004	0.0740509	0.0739862	0.0710802	0.0714858	0.06618	0.0687108	0.0724457	0.0709973	0.0718425	0.0741646	0.0718152	0.068802	0.0711078	0.0692017	0.075818	0.075343	0.0739561	0.0716334	0.0754317	0.0750018	0.0771832	0.0620529	0.0692046	0.0540999	0.058122	0.061602	0.0614129	0.0637299	0.00312244	0.00390809
MH4500273fswineThailand	3f	0.0667067	0.0681235	0.0691269	0.0740246	0.0660616	0.0669791	0.06631	0.0674695	0.0639145	0.0719822	0.0735981	0.0732928	0.070392	0.0707955	0.0659435	0.0689209	0.0717537	0.070308	0.0711527	0.0730199	0.0711237	0.0681148	0.0706583	0.0685145	0.0742119	0.073734	0.0728082	0.0714222	0.0752196	0.073823	0.0764839	0.061819	0.0683045	0.0534363	0.0570145	0.0604848	0.0607394	0.0630504	0.00331886	0.00371276	0.00292558
MH4500293fswineThailand	3f	0.0662718	0.0690593	0.0696168	0.0749726	0.0665736	0.0674928	0.0672693	0.0675369	0.0643972	0.0715442	0.0747597	0.0733662	0.0704624	0.0713172	0.0650904	0.0675892	0.0736348	0.0721813	0.0730277	0.0744502	0.0720691	0.0690533	0.0706713	0.0685551	0.0753616	0.0742028	0.0742119	0.0718872	0.0752336	0.0752581	0.0760738	0.0618555	0.0696966	0.0538809	0.0570247	0.0607413	0.0607751	0.0633098	0.00489251	0.00528882	0.00449676	0.00390731
MH4500283fswineThailand	3f	0.0669303	0.0692707	0.0698285	0.0751849	0.0676778	0.0685988	0.0679276	0.0681957	0.0650533	0.0717565	0.0754264	0.0735488	0.0706453	0.0715004	0.0657473	0.0682486	0.0729125	0.0714622	0.0723079	0.0737275	0.0722817	0.0692653	0.070883	0.0692158	0.0751203	0.0744165	0.0734876	0.0721	0.0754472	0.0759255	0.076743	0.0629518	0.0699092	0.0545243	0.0576717	0.0613934	0.0614254	0.0639653	0.00390824	0.00430306	0.00351402	0.00253508	0.00136323
MH4500233fswineThailand	3f	0.0718725	0.0738641	0.0751315	0.0798458	0.0724781	0.0734112	0.0731848	0.073459	0.0713916	0.0758885	0.0788441	0.0779416	0.0749976	0.0754317	0.0696153	0.0725953	0.0782153	0.0771975	0.0775931	0.0776304	0.0761631	0.0744775	0.076359	0.0738336	0.078787	0.0778252	0.0768789	0.0757538	0.0785979	0.0807437	0.0811308	0.0664668	0.0735176	0.0609499	0.0634859	0.0672378	0.0650345	0.0670876	0.0112902	0.0116973	0.0108835	0.0102822	0.00868559	0.00808437
EU3754633fswineThailand	3f	0.0626548	0.0630118	0.0657968	0.0663668	0.0621008	0.0627899	0.0625681	0.0688774	0.0594465	0.0640498	0.0667462	0.0641022	0.0621755	0.066653	0.0617783	0.0619889	0.0659527	0.0647359	0.0653547	0.0676086	0.0682151	0.0659662	0.0621107	0.0626476	0.0660324	0.0655054	0.0646937	0.0641285	0.0683548	0.0673612	0.0671137	0.0536424	0.0670971	0.0471515	0.0532799	0.0581282	0.0537511	0.0552556	0.0610368	0.0615142	0.0605589	0.0603509	0.0599213	0.061012	0.0666387
MH4500313fswineThailand	3f	0.072041	0.0687458	0.0670314	0.0678227	0.0687725	0.0692484	0.0685747	0.0730668	0.0675726	0.0734506	0.0772463	0.0739065	0.0705458	0.0772277	0.0679308	0.069997	0.0735831	0.0721119	0.0732162	0.0744749	0.069725	0.0656378	0.0687753	0.0694901	0.068639	0.0745499	0.0743736	0.074285	0.0766893	0.0739368	0.0769377	0.0642112	0.0721519	0.0539963	0.0598107	0.0627202	0.0627032	0.0628242	0.0690776	0.0691184	0.0690354	0.0683499	0.0683903	0.0690494	0.0725211	0.0556413
MH4500303fswineThailand	3f	0.0713492	0.0687318	0.0670177	0.0678089	0.0683098	0.0687851	0.068112	0.0735038	0.066888	0.0727565	0.077687	0.0732119	0.069857	0.0769839	0.0672445	0.0693078	0.0724347	0.0714193	0.0725225	0.0742636	0.0697107	0.0656244	0.0685369	0.0697292	0.0679495	0.0743066	0.074131	0.0740427	0.0769335	0.0741484	0.0766935	0.0635308	0.071911	0.0533315	0.0591376	0.062041	0.0620263	0.0626151	0.0683917	0.0684321	0.0683499	0.0676654	0.0677054	0.0683638	0.0718285	0.0549731	0.000973026
FJ9567573fhumanGermany	3f	0.0598556	0.0623295	0.0628714	0.0630504	0.0642084	0.064207	0.0639845	0.0642229	0.0595031	0.0672403	0.0677453	0.0667787	0.063922	0.0665943	0.06244	0.0644823	0.0691877	0.0682221	0.0674686	0.0702667	0.0671361	0.0642319	0.0585619	0.0632324	0.0680643	0.0687052	0.0684761	0.0698262	0.0711034	0.0680768	0.0696952	0.0573128	0.0666992	0.0547642	0.0595301	0.0610969	0.0598624	0.0654298	0.0657276	0.0671109	0.065267	0.0659243	0.0659634	0.0670711	0.0720809	0.0627733	0.0666869	0.0664492
MF4441183fhumanFrance	3f	0.059758	0.0593982	0.0628093	0.0616124	0.0618776	0.0618762	0.0612145	0.0600791	0.0576875	0.0590695	0.0647112	0.0608438	0.0587129	0.0629303	0.058122	0.0605657	0.0679498	0.0665455	0.0666898	0.0660514	0.0595701	0.0586655	0.0581247	0.0620555	0.0648272	0.0638006	0.0627156	0.0635506	0.067027	0.0672243	0.0686883	0.055126	0.0629189	0.052145	0.0594558	0.0643151	0.0597377	0.0633098	0.0675884	0.068075	0.0675472	0.0668921	0.067824	0.0680072	0.0725333	0.0591617	0.0693597	0.0686729
MF4441163fhumanFrance	3f	0.0629023	0.0635636	0.067027	0.0664806	0.0676449	0.0676435	0.0669738	0.0644745	0.0608184	0.0640334	0.0681943	0.0625964	0.0600081	0.064724	0.0612319	0.0632536	0.0709038	0.069261	0.0694035	0.0708124	0.0633917	0.0622191	0.0610383	0.0645782	0.0691466	0.0672156	0.0647707	0.0665309	0.0700442	0.0704243	0.0705512	0.0589095	0.0658172	0.0554628	0.0639751	0.0672653	0.0633616	0.0666775	0.0710305	0.0715234	0.071016	0.0703265	0.0708184	0.0710015	0.075561	0.0629812	0.0744569	0.0737609
HESQL159_cl0_count_275_consensus_NT	3f	0.0654806	0.0642903	0.067762	0.0672134	0.0695004	0.069976	0.0693031	0.0660941	0.0640624	0.0663681	0.0702997	0.0646976	0.0620923	0.0668389	0.0628811	0.0649115	0.0721456	0.0704963	0.0706379	0.0720229	0.0657509	0.0643467	0.0622431	0.0666671	0.069932	0.0691238	0.0673493	0.0672529	0.072159	0.0730211	0.0731529	0.0616899	0.0693687	0.0582008	0.0663073	0.0707754	0.0675114	0.0685673	0.0738244	0.0743215	0.0738094	0.0731158	0.0736117	0.0737943	0.0791052	0.0666831	0.0761687	0.0754697
HESQL154_cl3_count_320_consensus_NT	3f	0.0654298	0.0640318	0.0679747	0.0674258	0.0688171	0.0688157	0.0681444	0.0658606	0.0633584	0.0656328	0.0695838	0.0648836	0.0622785	0.0670247	0.0635118	0.0655432	0.0720895	0.0706812	0.0708226	0.071756	0.0656865	0.0645067	0.0632923	0.0668803	0.0705685	0.0697465	0.0675212	0.0688399	0.0732789	0.0736884	0.0724608	0.0612	0.0681776	0.0579713	0.0649038	0.0700585	0.0674728	0.066452	0.0737821	0.0742788	0.073767	0.0730738	0.0735695	0.073752	0.0783415	0.0661971	0.0763527	0.0756538
HESQL119_cl2_count_36_consensus_NT	3f	0.0664808	0.0653796	0.0690818	0.0662444	0.0699246	0.0699232	0.0692509	0.0673818	0.0641714	0.0656074	0.0704573	0.0657099	0.0631019	0.0674053	0.0641149	0.0647834	0.0733882	0.0717371	0.0718774	0.0735193	0.064938	0.0640204	0.06349	0.0672751	0.0707087	0.0701562	0.0676639	0.0705283	0.0732204	0.0715074	0.072088	0.0610768	0.0682639	0.0578898	0.0664401	0.0693276	0.0667476	0.0705427	0.0732863	0.0737821	0.0728196	0.0716772	0.0716904	0.0718732	0.0764398	0.0645275	0.0739301	0.0732354
HESQL032_cl0_HESQL32_cl0_count_286_consensus_NT	3f	0.0664808	0.0653796	0.0690818	0.0662444	0.0699246	0.0699232	0.0692509	0.0673818	0.0641714	0.0656074	0.0704573	0.0657099	0.0631019	0.0674053	0.0641149	0.0647834	0.0733882	0.0717371	0.0718774	0.0735193	0.064938	0.0640204	0.06349	0.0672751	0.0707087	0.0701562	0.0676639	0.0705283	0.0732204	0.0715074	0.072088	0.0610768	0.0682639	0.0578898	0.0664401	0.0693276	0.0667476	0.0705427	0.0732863	0.0737821	0.0728196	0.0716772	0.0716904	0.0718732	0.0764398	0.0645275	0.0739301	0.0732354
HESQL038_cl0_HESQL38_cl0_count_264_consensus_NT	3f	0.0664808	0.0653796	0.0690818	0.0662444	0.0699246	0.0699232	0.0692509	0.0673818	0.0641714	0.0656074	0.0704573	0.0657099	0.0631019	0.0674053	0.0641149	0.0647834	0.0733882	0.0717371	0.0718774	0.0735193	0.064938	0.0640204	0.06349	0.0672751	0.0707087	0.0701562	0.0676639	0.0705283	0.0732204	0.0715074	0.072088	0.0610768	0.0682639	0.0578898	0.0664401	0.0693276	0.0667476	0.0705427	0.0732863	0.0737821	0.0728196	0.0716772	0.0716904	0.0718732	0.0764398	0.0645275	0.0739301	0.0732354
HESQL012_cl0_HESQL12_cl0_count_240_consensus_NT	3f	0.0655594	0.0651823	0.0679332	0.0669521	0.0670147	0.0670133	0.066344	0.0667521	0.0616801	0.0639695	0.0682806	0.0661977	0.0635853	0.0671966	0.0636589	0.0652432	0.0695682	0.0681539	0.0687458	0.0671804	0.0617866	0.0604323	0.0645505	0.0649331	0.0684594	0.0665163	0.0641031	0.0658349	0.0699598	0.0712571	0.0715498	0.0583547	0.0678312	0.0571731	0.065246	0.0706365	0.0664439	0.0661793	0.0730887	0.0735845	0.0730738	0.0723816	0.0728763	0.0730589	0.0778848	0.0647519	0.0743822	0.0741706
HESQL164_cl0_count_607_consensus_NT	3f	0.064606	0.0627865	0.0660162	0.0654996	0.0655473	0.0664629	0.0662402	0.0630561	0.0613877	0.0643268	0.0668733	0.0652432	0.0626391	0.0646504	0.0617504	0.0633262	0.0714547	0.0700373	0.0706278	0.0681652	0.062602	0.0612347	0.0620373	0.0650938	0.06761	0.0682613	0.0664551	0.0697572	0.0699211	0.0708082	0.072457	0.0592467	0.0659894	0.0557814	0.0636283	0.0699368	0.0641527	0.0676388	0.0695415	0.0695543	0.069976	0.069289	0.0697786	0.0699617	0.0749712	0.0616984	0.0713271	0.0706365
HESQL144_cl0_count_109_consensus_NT	3f	0.0722093	0.0706741	0.0710482	0.070252	0.071698	0.0712459	0.0705704	0.0737163	0.0682987	0.0688526	0.0754065	0.0688413	0.0668894	0.0700071	0.0659917	0.0673337	0.076622	0.0751664	0.0741843	0.0767943	0.0714047	0.0677744	0.0707708	0.0716641	0.0729344	0.0724226	0.0708865	0.0713229	0.0731998	0.0750087	0.0760569	0.0635479	0.0716159	0.0631364	0.0697192	0.0702441	0.0713422	0.0711985	0.0794642	0.0799695	0.0803634	0.0792031	0.080133	0.080347	0.0847842	0.0682611	0.0752784	0.0745801
MN6141403chumanNetherlands	3c	0.164035	0.157513	0.159369	0.160641	0.160232	0.160368	0.159816	0.161714	0.163472	0.161755	0.168959	0.166579	0.164238	0.164248	0.16364	0.164194	0.166872	0.168098	0.167077	0.169774	0.161679	0.160715	0.160546	0.151705	0.161341	0.158889	0.159576	0.159507	0.15906	0.164501	0.164816	0.162024	0.16525	0.156454	0.159986	0.154328	0.159477	0.158857	0.16406	0.165589	0.164507	0.163989	0.164338	0.163471	0.164229	0.163006	0.15903	0.15934
MH5041353chumanUK	3c	0.164313	0.163019	0.162127	0.163055	0.164625	0.165312	0.164758	0.16785	0.167909	0.165988	0.17509	0.17004	0.167681	0.168958	0.166556	0.167112	0.16974	0.171533	0.169312	0.170188	0.163509	0.163652	0.165747	0.15868	0.16432	0.164036	0.166387	0.16279	0.162474	0.16749	0.170826	0.168478	0.167813	0.162016	0.16763	0.159917	0.164252	0.162761	0.169094	0.170635	0.168985	0.169578	0.169374	0.168501	0.167243	0.166208	0.16377	0.163527
HESQL133_cl1_count_521_consensus_NT	3c	0.16141	0.158544	0.16241	0.158854	0.161961	0.162649	0.162096	0.163516	0.165977	0.164537	0.171328	0.168231	0.165879	0.165092	0.163408	0.163963	0.167032	0.168114	0.166533	0.167092	0.160264	0.159577	0.162978	0.155968	0.160411	0.16072	0.16248	0.162726	0.160615	0.166183	0.167581	0.166121	0.167526	0.159473	0.16275	0.157858	0.163841	0.160033	0.168129	0.169669	0.168577	0.168056	0.168408	0.167536	0.16687	0.164405	0.158687	0.15955
MH5041343chumanUK	3c	0.168853	0.162048	0.163053	0.164292	0.163684	0.164371	0.163817	0.165168	0.168873	0.165214	0.174934	0.169609	0.167254	0.167789	0.164675	0.165229	0.169685	0.171475	0.168773	0.171605	0.16333	0.162919	0.168942	0.1605	0.163443	0.165035	0.163747	0.161712	0.160125	0.166024	0.169371	0.165166	0.165515	0.161254	0.164674	0.159848	0.165629	0.163823	0.168388	0.169926	0.169743	0.168871	0.16978	0.168908	0.16765	0.166824	0.16459	0.164349
KT1597713chumanUK	3c	0.166715	0.16316	0.163339	0.16292	0.164249	0.164936	0.164382	0.164902	0.167257	0.16467	0.175037	0.169629	0.166713	0.165927	0.163926	0.164481	0.169888	0.171683	0.169533	0.170971	0.162856	0.162445	0.167564	0.157684	0.165019	0.16588	0.164589	0.163728	0.162686	0.167747	0.171425	0.167752	0.166676	0.162087	0.165169	0.160541	0.165435	0.16411	0.168647	0.170188	0.170004	0.169131	0.170042	0.169168	0.167907	0.168307	0.164459	0.164217
FJ7053593cboarGermany	3c	0.166314	0.162218	0.163776	0.163633	0.166071	0.166757	0.166203	0.168668	0.168243	0.165455	0.175776	0.172294	0.169927	0.168309	0.166336	0.166337	0.171959	0.173194	0.171044	0.172556	0.161844	0.160331	0.167644	0.159227	0.164032	0.165482	0.163088	0.161952	0.160916	0.166543	0.170694	0.166722	0.166794	0.161389	0.164773	0.160157	0.164689	0.163163	0.169874	0.171415	0.171582	0.170987	0.171341	0.170467	0.170318	0.167659	0.164206	0.164518
HESQL135_cl0_count_532_consensus_NT	3c	0.167548	0.163294	0.161609	0.162848	0.164105	0.163684	0.16313	0.166979	0.165795	0.16321	0.175522	0.169869	0.16751	0.164354	0.165865	0.165866	0.170653	0.171326	0.169421	0.172054	0.162473	0.160956	0.168532	0.1604	0.161512	0.162202	0.160504	0.16227	0.160369	0.166944	0.167432	0.164309	0.16472	0.160018	0.162535	0.155389	0.165289	0.161752	0.164782	0.166312	0.165855	0.165265	0.165614	0.164747	0.165157	0.167041	0.162169	0.162481
MF4440853chumanFrance	3c	0.164712	0.160737	0.161497	0.16332	0.164023	0.165262	0.164709	0.167724	0.167061	0.159712	0.170673	0.165419	0.162465	0.163855	0.163908	0.163908	0.168698	0.169925	0.168345	0.170335	0.160362	0.159401	0.163926	0.155803	0.161712	0.16333	0.163222	0.159262	0.158816	0.166048	0.168906	0.164915	0.163676	0.15796	0.161527	0.155872	0.158476	0.158992	0.165842	0.167372	0.165736	0.165771	0.16529	0.164701	0.164834	0.162132	0.16037	0.160681
MH5041383chumanUK	3c	0.164059	0.157684	0.15789	0.160257	0.161467	0.162704	0.162152	0.164952	0.16564	0.160954	0.17138	0.162025	0.15971	0.160678	0.162082	0.162634	0.169329	0.169999	0.169534	0.16985	0.161016	0.16002	0.16448	0.155563	0.159126	0.160847	0.159022	0.157065	0.158061	0.164731	0.167791	0.164432	0.166034	0.158267	0.161872	0.156554	0.160196	0.157618	0.16446	0.165986	0.164354	0.164389	0.164737	0.163872	0.164006	0.162273	0.162721	0.163033
MH5041273chumanUK	3c	0.163747	0.158198	0.158404	0.160222	0.161708	0.162945	0.162393	0.164916	0.165604	0.161471	0.172462	0.161438	0.159125	0.161196	0.162047	0.162599	0.168177	0.169403	0.168382	0.168139	0.159606	0.158611	0.163891	0.154983	0.159642	0.161363	0.159537	0.15758	0.158576	0.165322	0.168312	0.16495	0.165998	0.158233	0.161837	0.15652	0.15961	0.157584	0.163872	0.165397	0.163767	0.163802	0.164149	0.163285	0.16397	0.162237	0.162686	0.162998
MF4441153chumanFrance	3c	0.159843	0.153838	0.155127	0.156388	0.158746	0.159978	0.159429	0.161867	0.160939	0.156657	0.165399	0.157822	0.155534	0.156726	0.156012	0.156319	0.165132	0.16565	0.16464	0.164675	0.155705	0.155261	0.161118	0.15183	0.158437	0.159809	0.159087	0.156281	0.15642	0.161397	0.165437	0.160457	0.162798	0.154626	0.157651	0.154615	0.157618	0.156184	0.163172	0.164691	0.163617	0.163652	0.16455	0.163687	0.16327	0.161328	0.160673	0.160983
HESQL138_cl0_count_449_consensus_NT	3c	0.160532	0.155605	0.156353	0.157617	0.159982	0.161216	0.160666	0.16366	0.162728	0.157342	0.166097	0.160157	0.157309	0.159057	0.157787	0.158096	0.165132	0.16635	0.165337	0.165927	0.156933	0.156215	0.16236	0.152373	0.159914	0.160738	0.160014	0.157204	0.157343	0.162366	0.165858	0.161146	0.163491	0.155304	0.158881	0.155841	0.158304	0.156593	0.164968	0.166493	0.165414	0.165449	0.16635	0.165485	0.164789	0.161745	0.160813	0.161123
HESQL162_cl0_count_550_consensus_NT	3c	0.163194	0.160016	0.161877	0.162598	0.161917	0.163467	0.162915	0.164157	0.168557	0.161889	0.171137	0.16929	0.166937	0.165561	0.168627	0.168628	0.168771	0.169999	0.168976	0.170482	0.16267	0.162329	0.166736	0.15806	0.165658	0.165203	0.161567	0.159812	0.160191	0.168419	0.170488	0.167033	0.164683	0.161663	0.166395	0.159401	0.1603	0.161334	0.166852	0.168386	0.167854	0.167335	0.167686	0.166817	0.166948	0.163486	0.164348	0.164661
MH5041313chumanUK	3c	0.166326	0.161192	0.165	0.162678	0.167269	0.167957	0.1674	0.169801	0.168611	0.166132	0.17496	0.170467	0.168104	0.166483	0.167255	0.167256	0.17318	0.17442	0.172262	0.172018	0.162715	0.161475	0.171963	0.159299	0.167511	0.168904	0.166699	0.163691	0.166846	0.16857	0.171069	0.166494	0.169015	0.163119	0.163954	0.159542	0.165014	0.161135	0.168743	0.170283	0.168634	0.16867	0.169022	0.16815	0.168281	0.167602	0.165291	0.165605
HESQL209_cl0_count_908_consensus_NT	3c	0.165833	0.158954	0.159987	0.162843	0.163615	0.164855	0.164301	0.16593	0.169709	0.162998	0.172131	0.166679	0.164338	0.16501	0.165195	0.165196	0.168959	0.170188	0.168605	0.168921	0.161916	0.161229	0.166607	0.156281	0.163551	0.165385	0.161539	0.160815	0.161815	0.167563	0.169614	0.166481	0.167365	0.158372	0.162531	0.159437	0.160338	0.158685	0.165053	0.166581	0.166678	0.16616	0.166509	0.165642	0.164909	0.164672	0.162483	0.162795
HESQL149_cl1_count_7_consensus_NT	3c	0.167115	0.160094	0.159958	0.161646	0.164707	0.165395	0.164839	0.166824	0.170508	0.163739	0.172734	0.168696	0.166339	0.164717	0.165529	0.16553	0.176986	0.178803	0.176549	0.176794	0.165602	0.165156	0.168307	0.161267	0.164437	0.166934	0.163695	0.162036	0.160685	0.169661	0.172287	0.168846	0.169275	0.16261	0.16681	0.16425	0.163464	0.163914	0.168239	0.16978	0.168687	0.167609	0.167404	0.167089	0.16611	0.168638	0.164477	0.165349
HESQL023_cl0_HESQL23_cl0_count_10_consensus_NT	3c	0.165482	0.156554	0.158063	0.158508	0.161609	0.162571	0.162295	0.162814	0.163571	0.159129	0.171083	0.164633	0.162301	0.163728	0.163399	0.163953	0.166409	0.167633	0.166058	0.165019	0.157205	0.157102	0.164384	0.153654	0.162719	0.163758	0.158955	0.15758	0.157959	0.164841	0.169482	0.164927	0.165312	0.157892	0.162325	0.153648	0.158993	0.160614	0.164087	0.165614	0.164328	0.164917	0.164159	0.163846	0.1626	0.162381	0.160616	0.160927
MH5041243chumanUK	3c	0.168852	0.162323	0.163329	0.163116	0.161954	0.163193	0.16264	0.164819	0.166097	0.163343	0.171493	0.168771	0.16642	0.167546	0.164745	0.1653	0.167632	0.16886	0.16728	0.166336	0.160399	0.158336	0.166712	0.157923	0.163861	0.165732	0.164058	0.162922	0.163023	0.168603	0.169127	0.165997	0.168924	0.160223	0.164397	0.157753	0.166533	0.163589	0.165505	0.167035	0.165951	0.165987	0.166337	0.165469	0.16595	0.169029	0.165011	0.165325
HESQL041_cl0_HESQL41_cl0_count_380_consensus_NT	3c	0.163097	0.159194	0.161019	0.162255	0.164615	0.165856	0.165025	0.165965	0.165302	0.162755	0.172055	0.169052	0.166072	0.165216	0.163258	0.163259	0.165818	0.166205	0.16519	0.166967	0.160056	0.158784	0.165601	0.153621	0.162201	0.16365	0.159265	0.161782	0.160229	0.163524	0.168013	0.164577	0.168866	0.158234	0.160808	0.155014	0.160337	0.160579	0.163258	0.164783	0.163705	0.16374	0.164088	0.163223	0.164809	0.164913	0.163589	0.163901
MH5041283chumanUK	3c	0.158888	0.154166	0.1543	0.156111	0.157067	0.158301	0.157752	0.16219	0.160808	0.15573	0.167718	0.161785	0.15947	0.160576	0.15813	0.158405	0.163452	0.164983	0.163103	0.164454	0.15594	0.155595	0.160887	0.150116	0.158887	0.158715	0.158542	0.156037	0.155321	0.161097	0.16529	0.159366	0.158063	0.155329	0.160567	0.152936	0.155732	0.1581	0.161012	0.162529	0.162008	0.161493	0.161838	0.160977	0.162904	0.161028	0.158581	0.15889
KC6184023chumanGermany	3c	0.163955	0.161598	0.162566	0.163081	0.165097	0.164952	0.164952	0.167412	0.165604	0.162231	0.169148	0.17019	0.167834	0.166701	0.165229	0.165856	0.170913	0.171829	0.170801	0.170278	0.160707	0.159402	0.166111	0.154817	0.164202	0.162849	0.161568	0.160709	0.160261	0.165117	0.167102	0.16454	0.165964	0.159364	0.164978	0.158337	0.162545	0.159853	0.168594	0.170133	0.168486	0.168522	0.168596	0.168558	0.167579	0.163034	0.161406	0.161717
HESQL167_cl1_count_17_consensus_NT	3c	0.160681	0.158817	0.160988	0.1582	0.161233	0.161091	0.161091	0.164652	0.163125	0.161615	0.168291	0.164599	0.162267	0.163417	0.16071	0.160711	0.170505	0.171178	0.17071	0.169981	0.162402	0.161093	0.163937	0.15416	0.160268	0.159715	0.157583	0.15899	0.156347	0.161515	0.166523	0.162819	0.16424	0.158544	0.161224	0.156452	0.160201	0.159684	0.163642	0.165169	0.164642	0.164678	0.164473	0.16416	0.164258	0.162488	0.159409	0.15972
KU1761293chumanFrance	3c	0.161159	0.158198	0.158749	0.156933	0.159609	0.160295	0.160295	0.163089	0.162877	0.160195	0.1664	0.16859	0.166241	0.165734	0.161017	0.159916	0.168714	0.169383	0.168919	0.167766	0.160159	0.158577	0.163169	0.153208	0.160714	0.160335	0.159127	0.158817	0.156999	0.160163	0.166097	0.163576	0.164444	0.155603	0.159228	0.155187	0.157069	0.157241	0.163463	0.164988	0.164186	0.164498	0.164293	0.163981	0.16439	0.162622	0.157516	0.157825
MK0898493chumanGermany	3c	0.164277	0.157343	0.156177	0.158475	0.159508	0.160195	0.160195	0.162921	0.164991	0.164839	0.168012	0.166231	0.163892	0.164492	0.160056	0.160676	0.165613	0.166279	0.165263	0.16669	0.156484	0.155284	0.16307	0.154126	0.161236	0.16037	0.16192	0.157546	0.156347	0.163282	0.167809	0.164686	0.165457	0.157173	0.162155	0.15611	0.160408	0.160374	0.164749	0.166278	0.165749	0.165785	0.166135	0.165821	0.165123	0.162836	0.161723	0.162035
MH5041373chumanUK	3c	0.160987	0.154438	0.156896	0.157548	0.159024	0.159985	0.159435	0.162466	0.163775	0.159748	0.164311	0.164802	0.16247	0.162201	0.160604	0.160604	0.163871	0.16509	0.164077	0.164946	0.161121	0.159058	0.156655	0.15372	0.158164	0.159368	0.159126	0.156653	0.155835	0.1638	0.164286	0.160949	0.161708	0.157925	0.160911	0.155426	0.160783	0.158201	0.163774	0.1653	0.164773	0.164568	0.164916	0.16405	0.164184	0.163211	0.158236	0.158546
KX1721333chumanGermany	3c	0.163366	0.160738	0.163083	0.161668	0.163954	0.164916	0.164916	0.168209	0.167724	0.163891	0.169184	0.167681	0.165337	0.168237	0.163498	0.163293	0.169684	0.170914	0.169889	0.169719	0.163846	0.163436	0.165385	0.154678	0.162301	0.161743	0.16002	0.158473	0.159676	0.167307	0.169237	0.164817	0.167702	0.158303	0.161838	0.156146	0.163893	0.16351	0.164497	0.166024	0.165496	0.165532	0.165327	0.165014	0.164389	0.162828	0.159681	0.159991
HESQL143_cl0_count_642_consensus_NT	3c	0.163935	0.160124	0.158062	0.160917	0.16196	0.162371	0.161818	0.164481	0.165517	0.162968	0.171493	0.16959	0.168067	0.167488	0.164997	0.164167	0.16698	0.168207	0.166628	0.165828	0.16054	0.16068	0.162103	0.157856	0.162967	0.16338	0.160644	0.160542	0.158957	0.163981	0.169312	0.162959	0.166362	0.159882	0.163712	0.154808	0.164671	0.158787	0.165033	0.166565	0.166035	0.164962	0.165311	0.164997	0.166071	0.161208	0.159513	0.160376
HESQL145_cl0_count_412_consensus_NT	3c	0.160712	0.162119	0.160606	0.16236	0.161955	0.162641	0.162089	0.165169	0.166061	0.160439	0.169502	0.168142	0.165795	0.166677	0.162812	0.162812	0.166896	0.168679	0.167659	0.167767	0.162813	0.16185	0.161891	0.155426	0.166226	0.164169	0.165203	0.160745	0.159334	0.162209	0.166025	0.164577	0.164651	0.157755	0.160983	0.155288	0.159269	0.160614	0.161533	0.163053	0.161429	0.162085	0.162431	0.161568	0.16253	0.161306	0.16027	0.160581
HESQL029_cl0_HESQL29_cl0_count_372_consensus_NT	3c	0.159782	0.155325	0.156556	0.157275	0.160988	0.162225	0.162225	0.162468	0.163154	0.162544	0.167344	0.165494	0.16316	0.163624	0.158508	0.15796	0.164948	0.166169	0.165154	0.164669	0.158269	0.1593	0.163517	0.155019	0.163273	0.160817	0.158234	0.157375	0.159609	0.160961	0.161999	0.158028	0.163232	0.153934	0.160053	0.156008	0.15834	0.154738	0.162912	0.164436	0.163359	0.163946	0.163189	0.163429	0.161633	0.159684	0.158857	0.159718
MF4440643chumanFrance	3c	0.166037	0.160671	0.162742	0.16547	0.164515	0.164648	0.164094	0.166	0.167521	0.1639	0.173963	0.17056	0.168199	0.16773	0.16489	0.164337	0.170541	0.171774	0.169553	0.169796	0.162573	0.162232	0.167137	0.159676	0.162372	0.164722	0.164854	0.163995	0.160159	0.16669	0.169666	0.168367	0.169424	0.16198	0.166964	0.161573	0.160406	0.161476	0.171043	0.172589	0.171491	0.171528	0.171882	0.171006	0.169316	0.168923	0.163384	0.163697
HESQL005_cl1_HESQL05_cl1_count_372_consensus_NT	3c	0.16716	0.159779	0.163507	0.165686	0.16473	0.165417	0.164863	0.166772	0.167871	0.164248	0.173361	0.169163	0.167436	0.168118	0.164684	0.164131	0.169105	0.170335	0.16812	0.169237	0.162713	0.161473	0.166374	0.158302	0.162925	0.164722	0.162953	0.162611	0.159884	0.16732	0.169946	0.168233	0.169777	0.16229	0.166964	0.15844	0.159854	0.161546	0.169443	0.170986	0.169891	0.169927	0.170281	0.169407	0.167722	0.169069	0.164081	0.164394
HESQL121_cl0_count_49_consensus_NT	3c	0.16658	0.159919	0.163168	0.164651	0.164875	0.165008	0.164453	0.167197	0.167535	0.165576	0.173986	0.171346	0.169051	0.168266	0.164274	0.163721	0.170485	0.17172	0.169497	0.1703	0.162061	0.161408	0.167988	0.158818	0.164112	0.164419	0.163997	0.162617	0.159887	0.166485	0.17249	0.168139	0.168045	0.162503	0.166072	0.160852	0.161585	0.16342	0.170207	0.171752	0.171213	0.170692	0.171045	0.170171	0.168484	0.169292	0.166245	0.16656
HESQL025_cl0_HESQL25_cl0_count_350_consensus_NT	3c	0.166677	0.161192	0.165482	0.16711	0.166712	0.166843	0.166287	0.1682	0.169445	0.166301	0.175765	0.170672	0.168939	0.168714	0.165623	0.16507	0.170653	0.171887	0.169664	0.169907	0.162473	0.162685	0.166132	0.159849	0.166226	0.168273	0.166107	0.164656	0.161989	0.167526	0.17202	0.170465	0.170969	0.164535	0.16937	0.162679	0.163105	0.163867	0.173109	0.174661	0.173557	0.173594	0.17339	0.173072	0.171374	0.170713	0.165229	0.165543
HESQL039_cl1_HESQL39_cl1_count_289_consensus_NT	3c	0.169852	0.162676	0.166978	0.169723	0.169888	0.170576	0.170017	0.169703	0.170318	0.166615	0.175354	0.17179	0.170054	0.168153	0.167844	0.167289	0.173291	0.174532	0.172297	0.170745	0.165974	0.165008	0.167076	0.160159	0.166262	0.167401	0.16531	0.163931	0.161472	0.169142	0.172413	0.172365	0.17192	0.166265	0.170967	0.163195	0.164419	0.164276	0.170873	0.17242	0.171321	0.171358	0.171712	0.170836	0.169146	0.171625	0.166304	0.167175
HESQL100_cl0_count_293_consensus_NT	3c	0.165902	0.161531	0.163605	0.166336	0.165382	0.165514	0.164959	0.166312	0.167205	0.162995	0.172164	0.170447	0.16816	0.166541	0.164852	0.164853	0.170857	0.171379	0.168602	0.16745	0.162329	0.161366	0.166748	0.157238	0.162299	0.163159	0.160775	0.163262	0.158335	0.164982	0.169833	0.167287	0.169385	0.161082	0.165745	0.159985	0.160886	0.162544	0.169258	0.170798	0.169705	0.169741	0.170094	0.169221	0.166984	0.171548	0.164285	0.164598
HESQL044_cl0_HESQL44_cl0_count_341_consensus_NT	3c	0.166808	0.162429	0.164506	0.167241	0.166287	0.166419	0.165863	0.167218	0.167555	0.163898	0.173081	0.171361	0.169069	0.167449	0.165755	0.165756	0.171062	0.172296	0.169514	0.16836	0.163229	0.161989	0.167656	0.157444	0.1632	0.16406	0.161672	0.164164	0.159229	0.165889	0.170467	0.168195	0.170017	0.161978	0.166649	0.160881	0.161509	0.163169	0.170167	0.171711	0.170615	0.170652	0.171005	0.170131	0.167889	0.172185	0.164913	0.165226
HESQL009_cl0_HESQL09_cl0_count_258_consensus_NT	3c	0.166289	0.162365	0.163195	0.166409	0.164658	0.164791	0.164236	0.165589	0.168983	0.163692	0.174318	0.171399	0.169107	0.168008	0.166347	0.166348	0.17026	0.171493	0.168714	0.167282	0.161849	0.16061	0.165709	0.158816	0.163861	0.164167	0.161777	0.163717	0.160298	0.165091	0.168753	0.167676	0.16866	0.161773	0.167241	0.159815	0.161544	0.162651	0.170836	0.172382	0.171284	0.171321	0.171675	0.1708	0.168554	0.171905	0.165227	0.165541
HESQL020_cl0_HESQL20_cl0_count_215_consensus_NT	3c	0.165445	0.160741	0.162119	0.164844	0.163888	0.164021	0.163468	0.164818	0.167651	0.164175	0.17465	0.170056	0.167772	0.16636	0.165334	0.165889	0.169051	0.17028	0.16814	0.167619	0.1625	0.161813	0.164936	0.156965	0.162816	0.163399	0.161015	0.163503	0.159814	0.166615	0.169163	0.167456	0.168995	0.161218	0.165013	0.159812	0.158991	0.160712	0.168833	0.170372	0.169909	0.169316	0.169112	0.168241	0.166009	0.169963	0.163275	0.163588
HESQL017_cl0_HESQL17_cl0_count_592_consensus_NT	3c	0.164999	0.160846	0.162777	0.163845	0.164551	0.164683	0.164129	0.165481	0.166651	0.162201	0.174766	0.170727	0.167883	0.167898	0.16513	0.16513	0.169722	0.170952	0.168809	0.168288	0.162054	0.160815	0.166157	0.155972	0.163754	0.162954	0.161672	0.164164	0.159093	0.165889	0.168157	0.16701	0.170781	0.160223	0.165121	0.159917	0.159646	0.161646	0.16863	0.170168	0.16915	0.169113	0.168353	0.168038	0.166359	0.169516	0.163937	0.16425
HESQL129_cl0_count_504_consensus_NT	3c	0.165348	0.161121	0.163053	0.165229	0.164273	0.164406	0.163852	0.165203	0.166928	0.162754	0.173923	0.169889	0.167604	0.166506	0.164853	0.1643	0.170148	0.17138	0.168603	0.168009	0.160606	0.159919	0.166435	0.156794	0.16237	0.16323	0.160845	0.163333	0.158817	0.165539	0.168436	0.166732	0.167714	0.161118	0.166023	0.160261	0.159784	0.160888	0.16898	0.170521	0.169428	0.169464	0.169817	0.168944	0.166708	0.170989	0.164841	0.165155
MH5041333chumanUK	3c	0.165456	0.16002	0.161779	0.16243	0.164587	0.163888	0.163335	0.164856	0.165373	0.160715	0.173008	0.167234	0.166072	0.166471	0.161983	0.160881	0.164813	0.166035	0.164463	0.165054	0.161503	0.159335	0.16248	0.153754	0.160023	0.161297	0.16002	0.158473	0.157753	0.164221	0.167843	0.164201	0.167583	0.157037	0.160637	0.15748	0.160473	0.159819	0.16926	0.170801	0.169707	0.169744	0.170096	0.169223	0.168651	0.163732	0.160236	0.160547
HESQL022_cl0_HESQL22_cl0_count_801_consensus_NT	3c	0.163892	0.156659	0.157412	0.157241	0.16178	0.161984	0.161433	0.163643	0.160743	0.158372	0.171572	0.166498	0.164785	0.162962	0.160397	0.159848	0.163141	0.164358	0.162793	0.163417	0.159093	0.157481	0.161475	0.155258	0.158234	0.159575	0.157617	0.154707	0.154847	0.160202	0.164903	0.159469	0.163919	0.155708	0.159366	0.156283	0.160369	0.155564	0.164882	0.165856	0.165328	0.165364	0.165713	0.164846	0.163456	0.162377	0.158478	0.159339
HESQL146_cl0_count_81_consensus_NT	3c	0.164458	0.159301	0.16144	0.163545	0.16231	0.162721	0.162167	0.166849	0.166353	0.161863	0.170192	0.169557	0.167199	0.167844	0.163857	0.163304	0.16866	0.169891	0.168307	0.166522	0.164171	0.164386	0.166898	0.154909	0.164141	0.16518	0.163508	0.159472	0.159094	0.167434	0.167642	0.166955	0.170341	0.15899	0.162884	0.157447	0.161754	0.158788	0.165724	0.167257	0.166726	0.166207	0.166835	0.166243	0.164017	0.163599	0.162278	0.162591
HESQL034_cl0_HESQL34_cl0_count_405_consensus_NT	3c	0.16348	0.160811	0.162608	0.162225	0.162614	0.163024	0.162471	0.167462	0.164507	0.160751	0.167417	0.168495	0.166145	0.165288	0.160881	0.161433	0.166133	0.166242	0.165226	0.166097	0.15985	0.158922	0.163901	0.153308	0.160403	0.162231	0.162606	0.160022	0.158199	0.165819	0.165543	0.16316	0.16594	0.158269	0.162154	0.157823	0.161717	0.159751	0.168704	0.170244	0.169708	0.169188	0.16954	0.168668	0.168652	0.165057	0.162452	0.162764
HESQL166_cl0_count_746_consensus_NT	3c	0.163999	0.160742	0.162538	0.162707	0.162026	0.162436	0.161884	0.166279	0.164195	0.159888	0.165989	0.16818	0.165831	0.164903	0.161122	0.161674	0.165819	0.165928	0.164913	0.166339	0.15954	0.158613	0.162964	0.153208	0.160368	0.162473	0.162571	0.159711	0.15844	0.165952	0.164951	0.163124	0.165904	0.158783	0.16212	0.156965	0.163341	0.159716	0.16839	0.169371	0.169394	0.168874	0.169226	0.168354	0.168338	0.165578	0.162417	0.162729
HESQL003_cl0_HESQL03_cl0_count_514_consensus_NT	3c	0.16317	0.159711	0.158888	0.161399	0.161268	0.161403	0.160851	0.161991	0.163438	0.160028	0.170674	0.166897	0.165179	0.164044	0.160711	0.161885	0.166484	0.167709	0.165576	0.165683	0.161403	0.159888	0.163803	0.155903	0.159059	0.162061	0.160574	0.158474	0.158096	0.164188	0.165374	0.164622	0.164865	0.157276	0.160537	0.154402	0.156383	0.156726	0.161986	0.163508	0.161881	0.162468	0.162262	0.161399	0.160843	0.161934	0.159098	0.159409
MH3777233chumanSweden	3c	0.165086	0.162093	0.162859	0.164136	0.163	0.163134	0.16258	0.165148	0.168059	0.167627	0.173111	0.17079	0.168424	0.169875	0.168945	0.167831	0.174538	0.175782	0.17418	0.173129	0.165738	0.167553	0.165895	0.156348	0.164259	0.163804	0.163589	0.16519	0.162517	0.169369	0.168833	0.166329	0.169093	0.160095	0.164243	0.161966	0.167571	0.162671	0.167551	0.168776	0.167128	0.167164	0.168073	0.1672	0.167054	0.16898	0.164616	0.16493
HESQL153_cl5_count_806_consensus_NT	3c	0.16709	0.162572	0.165868	0.164061	0.167269	0.167957	0.1674	0.169037	0.170283	0.163937	0.175843	0.172243	0.169874	0.170878	0.17004	0.170599	0.175752	0.17692	0.177085	0.176277	0.166737	0.166883	0.16976	0.161884	0.164597	0.165844	0.163963	0.162754	0.162061	0.168584	0.171834	0.169312	0.169296	0.164436	0.168427	0.164481	0.167251	0.162207	0.167678	0.169217	0.168126	0.167605	0.167957	0.167085	0.165757	0.167843	0.165158	0.165472
HESQL028_cl0_HESQL28_cl0_count_448_consensus_NT	3c	0.166884	0.161503	0.163268	0.161193	0.166399	0.167086	0.16653	0.16483	0.168201	0.168679	0.17335	0.171871	0.169501	0.170468	0.168794	0.169352	0.173316	0.174238	0.173202	0.172244	0.166847	0.166158	0.166801	0.159231	0.168193	0.165397	0.166955	0.167099	0.164768	0.166425	0.167955	0.16653	0.165216	0.163608	0.166834	0.163026	0.167251	0.163528	0.171453	0.173004	0.171622	0.171659	0.172294	0.171137	0.171266	0.169667	0.165545	0.16586
HESQL024_cl0_HESQL24_cl0_count_199_consensus_NT	3c	0.166642	0.161262	0.16358	0.161504	0.166435	0.167122	0.166566	0.165143	0.167402	0.167731	0.172227	0.171627	0.169258	0.170225	0.169109	0.169668	0.172509	0.17343	0.172395	0.171438	0.166605	0.165916	0.166558	0.158165	0.168193	0.165397	0.166399	0.165986	0.164768	0.167298	0.16827	0.166844	0.165287	0.16392	0.16687	0.163338	0.166451	0.163286	0.171211	0.172761	0.17138	0.171417	0.172051	0.170894	0.170745	0.169424	0.16586	0.166174
HESQL033_cl0_HESQL33_cl0_count_617_consensus_NT	3c	0.167403	0.161467	0.163785	0.161709	0.166362	0.167049	0.166493	0.164794	0.167535	0.167804	0.171627	0.171832	0.169463	0.17043	0.169314	0.169873	0.172077	0.172997	0.171402	0.171643	0.16681	0.166122	0.167321	0.158646	0.169272	0.165916	0.167475	0.167062	0.165843	0.166946	0.167917	0.166493	0.166048	0.164125	0.167075	0.163544	0.167214	0.163492	0.171415	0.172965	0.171584	0.171621	0.172256	0.171099	0.171228	0.170189	0.166065	0.16638
HESQL195_cl1_count_66_consensus_NT	3c	0.164589	0.15923	0.162438	0.159471	0.164937	0.165347	0.164792	0.16365	0.165349	0.166097	0.17103	0.170115	0.167754	0.168995	0.167606	0.168164	0.170185	0.170784	0.169756	0.168803	0.164553	0.16442	0.165057	0.157064	0.168119	0.164214	0.16466	0.165635	0.164974	0.165238	0.166208	0.165347	0.163792	0.16133	0.16482	0.16185	0.165507	0.161241	0.16803	0.169571	0.168199	0.168235	0.168867	0.167715	0.167846	0.167916	0.164988	0.165302
HESQL210_cl1_count_24_consensus_NT	3c	0.165422	0.160055	0.163267	0.159746	0.165492	0.16618	0.165624	0.163373	0.166737	0.165468	0.170189	0.169835	0.167476	0.169834	0.168441	0.169	0.170709	0.170991	0.170597	0.169643	0.16483	0.165252	0.164223	0.156756	0.168398	0.165047	0.166048	0.165008	0.164419	0.165516	0.16593	0.165624	0.16407	0.162157	0.165652	0.162126	0.166342	0.162625	0.169981	0.171527	0.170151	0.170187	0.17082	0.169666	0.170354	0.168196	0.165266	0.16558
HESQL204_cl0_count_573_consensus_NT	3c	0.165458	0.159815	0.163026	0.160056	0.165251	0.165939	0.165383	0.163686	0.166147	0.165855	0.170227	0.170993	0.168627	0.169872	0.168479	0.169037	0.170393	0.17131	0.170281	0.169961	0.165422	0.165289	0.165372	0.15789	0.167877	0.164528	0.165251	0.165672	0.164455	0.165553	0.166875	0.165383	0.164383	0.162192	0.165411	0.16161	0.166451	0.16183	0.169461	0.171006	0.16963	0.169667	0.1703	0.169145	0.169276	0.168233	0.164747	0.165061
HESQL114_cl0_count_439_consensus_NT	3c	0.164277	0.158852	0.16178	0.159161	0.164276	0.164409	0.163855	0.162715	0.166074	0.166824	0.170153	0.171478	0.169111	0.170357	0.168962	0.169521	0.171796	0.172715	0.171683	0.170728	0.164795	0.164107	0.163632	0.157684	0.167731	0.165011	0.16483	0.166156	0.164312	0.165723	0.166451	0.166144	0.164973	0.161501	0.165616	0.161469	0.164566	0.16259	0.169314	0.170857	0.169483	0.168889	0.17071	0.169556	0.169686	0.168159	0.164326	0.164639
HESQL031_cl0_HESQL31_cl0_count_213_consensus_NT	3c	0.1657	0.159161	0.162091	0.160021	0.164589	0.165276	0.164721	0.16358	0.165832	0.167696	0.17103	0.171235	0.168869	0.169834	0.16872	0.169278	0.172114	0.173034	0.172001	0.171606	0.165108	0.16442	0.165057	0.157993	0.167488	0.165325	0.165699	0.165913	0.16407	0.166037	0.167323	0.165902	0.165286	0.161811	0.165375	0.16178	0.164879	0.162902	0.170187	0.171733	0.170356	0.169762	0.171585	0.17043	0.17056	0.168475	0.164917	0.165231
HESQL197_cl0_count_859_consensus_NT	3c	0.16605	0.15868	0.162438	0.161469	0.165843	0.16653	0.165974	0.163339	0.166182	0.166654	0.170154	0.171871	0.169501	0.171309	0.169909	0.169352	0.172753	0.173674	0.172639	0.172881	0.1657	0.165567	0.165408	0.156963	0.167004	0.164286	0.164867	0.164803	0.162133	0.16531	0.16656	0.166808	0.165674	0.160779	0.166001	0.160196	0.165508	0.161588	0.168588	0.169572	0.168757	0.168794	0.169984	0.16883	0.169518	0.168512	0.164989	0.165303
HESQL109_cl0_count_433_consensus_NT	3c	0.166883	0.161363	0.163232	0.163401	0.166882	0.167569	0.167013	0.166701	0.166484	0.16501	0.174602	0.171512	0.169145	0.170877	0.167496	0.168126	0.174023	0.175264	0.173665	0.17271	0.167014	0.166568	0.166509	0.161607	0.166893	0.16842	0.166252	0.167339	0.164936	0.169273	0.167213	0.164997	0.167196	0.162291	0.166133	0.161469	0.166196	0.162966	0.170132	0.171675	0.170022	0.170059	0.170412	0.169538	0.168834	0.16935	0.167601	0.167916
MH5041363chumanUK	3c	0.165796	0.157204	0.160721	0.161721	0.16152	0.163318	0.162764	0.163696	0.167492	0.166293	0.171314	0.170226	0.167578	0.168993	0.165542	0.166099	0.167254	0.168485	0.166901	0.167497	0.165615	0.165446	0.165108	0.155797	0.165041	0.163713	0.163013	0.161523	0.162943	0.166865	0.167147	0.164053	0.168417	0.157824	0.161376	0.156619	0.160973	0.159415	0.167528	0.16907	0.167419	0.166826	0.167808	0.167491	0.167975	0.1641	0.162504	0.162818
MH3777273chumanSweden	3c	0.167921	0.163284	0.162593	0.165806	0.164711	0.165396	0.164843	0.168	0.169427	0.166599	0.173618	0.170892	0.168532	0.164791	0.164877	0.164049	0.172104	0.173022	0.171748	0.172982	0.163958	0.162574	0.166565	0.160774	0.1641	0.167677	0.166478	0.161945	0.164192	0.168065	0.170411	0.16696	0.166937	0.159534	0.163524	0.157889	0.164758	0.162204	0.165949	0.167479	0.166467	0.16602	0.168035	0.167165	0.168756	0.163649	0.16075	0.160509
MH5041323chumanUK	3c	0.176335	0.172973	0.174792	0.175285	0.17624	0.177508	0.176938	0.17841	0.181892	0.178596	0.189295	0.180364	0.177924	0.179343	0.177776	0.178632	0.18167	0.182941	0.181137	0.180236	0.178782	0.177189	0.180462	0.167515	0.175828	0.176053	0.175495	0.17239	0.173468	0.181958	0.183319	0.17943	0.180693	0.172404	0.173462	0.172237	0.174667	0.172257	0.175927	0.177508	0.176705	0.17642	0.176498	0.175604	0.175861	0.174949	0.174474	0.174796
MH5041263chumanUK	3c	0.166928	0.164144	0.164915	0.163696	0.161658	0.162347	0.161793	0.165677	0.166585	0.163123	0.171687	0.16991	0.167749	0.171408	0.170433	0.170994	0.169778	0.17062	0.168714	0.16791	0.170245	0.167505	0.168289	0.158203	0.166302	0.16623	0.163954	0.163369	0.165456	0.162924	0.170942	0.163705	0.171333	0.160714	0.165012	0.158203	0.163644	0.159762	0.163313	0.16453	0.162895	0.16293	0.163349	0.163036	0.164735	0.167485	0.166018	0.166333
MH4500213chumanThailand	3c	0.166891	0.163247	0.165129	0.164878	0.164889	0.165021	0.164465	0.167213	0.168294	0.167302	0.174372	0.170996	0.168551	0.173377	0.167456	0.168015	0.171107	0.171313	0.169479	0.170995	0.169781	0.166524	0.166017	0.157481	0.16696	0.166329	0.162943	0.164027	0.166743	0.166154	0.167392	0.163079	0.167507	0.162958	0.165738	0.159304	0.165279	0.159208	0.164493	0.165713	0.164628	0.164109	0.165085	0.164216	0.165918	0.167971	0.16406	0.164374
HESQL175_cl0_count_979_consensus_NT	3c	0.165045	0.162763	0.163532	0.164814	0.16083	0.161207	0.160653	0.166	0.16426	0.163786	0.171387	0.172307	0.169293	0.173001	0.167286	0.166451	0.171332	0.171538	0.170263	0.168431	0.170562	0.168209	0.163894	0.153597	0.164097	0.163748	0.164197	0.161524	0.162494	0.165676	0.168731	0.165238	0.170673	0.161199	0.161203	0.15834	0.163437	0.160732	0.163318	0.164537	0.164009	0.162935	0.16391	0.163041	0.164321	0.165213	0.163753	0.164066
KX4621603chumanUK	3c	0.165987	0.163834	0.165718	0.165609	0.160897	0.161586	0.161032	0.168204	0.166168	0.168112	0.170391	0.172302	0.169849	0.173033	0.170465	0.170186	0.17142	0.171193	0.169918	0.165391	0.170912	0.166772	0.168282	0.160135	0.171491	0.170256	0.169508	0.166334	0.167308	0.167458	0.172287	0.166179	0.170314	0.162266	0.164631	0.162932	0.16776	0.16191	0.164354	0.165574	0.16449	0.164525	0.164946	0.164632	0.16578	0.172226	0.168809	0.169125
MF4441113chumanFrance	3c	0.164852	0.158889	0.160444	0.158373	0.162664	0.161967	0.161413	0.166714	0.165218	0.161279	0.171327	0.165204	0.16349	0.168065	0.164733	0.16529	0.166766	0.166582	0.164447	0.166363	0.164008	0.163836	0.164953	0.157687	0.165759	0.16593	0.160651	0.160168	0.162859	0.168418	0.173788	0.168049	0.171236	0.159644	0.162474	0.161786	0.164674	0.161866	0.171548	0.17278	0.17168	0.1706	0.172072	0.171754	0.172479	0.171236	0.164577	0.164891
MF4440633chumanFrance	3c	0.164393	0.159473	0.160199	0.157032	0.161585	0.16089	0.160337	0.167293	0.163581	0.160756	0.169105	0.164118	0.16241	0.167601	0.163097	0.163652	0.166789	0.166605	0.164473	0.16583	0.162997	0.162202	0.163868	0.155252	0.164465	0.164913	0.160751	0.160268	0.162405	0.165651	0.171951	0.165916	0.170135	0.157789	0.160572	0.161504	0.16359	0.162036	0.169965	0.171193	0.170098	0.16902	0.16993	0.169613	0.170895	0.169365	0.162384	0.162696
HESQL104_cl0_count_558_consensus_NT	3c	0.167041	0.161579	0.161203	0.157478	0.163148	0.16245	0.161896	0.168311	0.165109	0.163319	0.170578	0.163285	0.161581	0.167043	0.164553	0.165109	0.167701	0.167516	0.16538	0.16618	0.164453	0.162549	0.164772	0.159441	0.166484	0.166376	0.163311	0.162273	0.164966	0.167954	0.172793	0.166751	0.169297	0.158132	0.162021	0.163232	0.165049	0.162937	0.170875	0.172105	0.171007	0.169929	0.171398	0.171081	0.172048	0.17028	0.162731	0.163044
HESQL049_cl0_HESQL49_cl0_count_296_consensus_NT	3c	0.167115	0.160991	0.15951	0.157444	0.16228	0.161583	0.16103	0.166882	0.165181	0.163391	0.169532	0.162802	0.161098	0.166001	0.16407	0.164626	0.167775	0.16759	0.165453	0.166253	0.163139	0.161789	0.164288	0.159511	0.166278	0.165892	0.163382	0.161791	0.16393	0.16719	0.172588	0.166267	0.168255	0.157652	0.160988	0.16275	0.164565	0.162454	0.170671	0.171901	0.170803	0.169724	0.171194	0.170877	0.171844	0.170355	0.161694	0.162561
MF4440423chumanFrance	3c	0.166243	0.161579	0.161998	0.159682	0.165371	0.164669	0.164114	0.17086	0.167127	0.164225	0.171252	0.165858	0.164143	0.169909	0.164311	0.164312	0.168409	0.16815	0.166642	0.168003	0.165671	0.164078	0.165993	0.158649	0.165794	0.167079	0.161238	0.160132	0.165182	0.167822	0.175518	0.168364	0.171478	0.160675	0.163232	0.163374	0.167699	0.162662	0.172983	0.174218	0.173114	0.172032	0.172947	0.172629	0.173914	0.172004	0.164298	0.164056
HESQL004_cl1_count_767_consensus_NT	3c	0.163981	0.159922	0.158614	0.159061	0.162244	0.161548	0.160995	0.165806	0.163205	0.161208	0.171343	0.167081	0.165361	0.171142	0.167233	0.167791	0.170972	0.170783	0.168634	0.167127	0.166228	0.16543	0.164566	0.159304	0.165443	0.166521	0.160926	0.158683	0.162616	0.167505	0.172982	0.166725	0.171123	0.160468	0.160712	0.164794	0.165506	0.161518	0.167363	0.168587	0.168053	0.166421	0.166772	0.166457	0.167737	0.169683	0.163807	0.16412
MF4440443chumanFrance	3c	0.165085	0.156245	0.158305	0.155183	0.161651	0.161509	0.160956	0.164857	0.163235	0.161517	0.168605	0.161553	0.159855	0.164189	0.161716	0.161717	0.165952	0.165769	0.163013	0.166037	0.163758	0.163516	0.162102	0.153236	0.164152	0.163697	0.160165	0.159131	0.162094	0.165652	0.16999	0.166752	0.171664	0.15827	0.161641	0.159026	0.1647	0.162173	0.170561	0.17179	0.170693	0.169615	0.169967	0.169651	0.171491	0.16754	0.162313	0.163457
MF4441433chumanFrance	3c	0.163974	0.155558	0.158717	0.154977	0.160961	0.16082	0.160268	0.163544	0.162681	0.160686	0.167878	0.160446	0.158752	0.163078	0.161715	0.161716	0.165951	0.165768	0.163012	0.166036	0.162784	0.162543	0.162101	0.152517	0.162764	0.162865	0.160164	0.158579	0.161541	0.164987	0.167958	0.165011	0.169355	0.156352	0.160538	0.158475	0.163036	0.162172	0.169166	0.170392	0.169929	0.168222	0.168574	0.168258	0.170653	0.166108	0.161412	0.162277
HESQL126_cl0_count_1022_consensus_NT	3c	0.164878	0.1559	0.159613	0.155318	0.161308	0.161166	0.160613	0.163892	0.163028	0.16214	0.168789	0.161657	0.159958	0.164851	0.16348	0.162927	0.167177	0.166993	0.16423	0.16726	0.164551	0.16431	0.162136	0.151698	0.163389	0.163212	0.16051	0.159475	0.161335	0.165894	0.168626	0.166544	0.170339	0.155532	0.160332	0.159369	0.163384	0.16252	0.168681	0.169907	0.169444	0.167738	0.168089	0.167774	0.170168	0.165901	0.161205	0.16207
HESQL112_cl0_count_504_consensus_NT	3c	0.165264	0.156001	0.160269	0.156517	0.161413	0.161271	0.160718	0.163445	0.162992	0.161138	0.16834	0.161763	0.160063	0.164259	0.163033	0.163034	0.167287	0.167103	0.164338	0.166739	0.164659	0.164417	0.162796	0.152889	0.162593	0.163319	0.161721	0.159303	0.161717	0.166002	0.169296	0.167211	0.17073	0.156728	0.161539	0.159473	0.16349	0.162555	0.169349	0.170577	0.170113	0.168404	0.169314	0.16844	0.170838	0.167127	0.161794	0.16266
HESQL160_cl0_count_527_consensus_NT	3c	0.165191	0.157306	0.161304	0.157273	0.161066	0.160925	0.160372	0.164758	0.16375	0.162452	0.169105	0.162524	0.160821	0.164465	0.163792	0.163793	0.167494	0.167309	0.164544	0.167503	0.165419	0.165177	0.163556	0.153643	0.163354	0.163803	0.161373	0.160062	0.162475	0.166765	0.170062	0.167974	0.171494	0.157755	0.162297	0.16023	0.164806	0.162761	0.17067	0.1719	0.171434	0.169723	0.170076	0.16976	0.172159	0.167891	0.162554	0.163421
HESQL139_cl0_count_585_consensus_NT	3c	0.165265	0.157375	0.161098	0.157892	0.1628	0.162656	0.162102	0.164831	0.164376	0.163079	0.16918	0.163151	0.161445	0.165094	0.163865	0.163311	0.167812	0.167627	0.16486	0.167821	0.164866	0.164624	0.163074	0.154325	0.162871	0.164709	0.162552	0.160685	0.162547	0.16684	0.171016	0.168606	0.172205	0.156455	0.161264	0.159198	0.164951	0.161967	0.170187	0.171417	0.170951	0.169241	0.169594	0.169277	0.171676	0.166569	0.161518	0.162384
HESQL061_cl1_count_143_consensus_NT	3c	0.162276	0.154429	0.158683	0.154396	0.159822	0.159681	0.15913	0.162403	0.161611	0.159547	0.166726	0.159617	0.157926	0.162246	0.159784	0.159784	0.164556	0.164375	0.161625	0.164644	0.162231	0.161714	0.160408	0.150782	0.161067	0.161792	0.159647	0.157994	0.160403	0.163285	0.166841	0.163866	0.167719	0.154679	0.158921	0.156793	0.161894	0.160479	0.168016	0.16924	0.168778	0.167074	0.167425	0.16711	0.169502	0.164958	0.15972	0.160583
HESQL036_cl0_count_260_consensus_NT	3c	0.163142	0.157547	0.160993	0.156964	0.162692	0.162549	0.161996	0.165	0.163028	0.161032	0.16823	0.161829	0.15951	0.163285	0.163168	0.163169	0.166302	0.166119	0.163361	0.166387	0.164516	0.163997	0.161894	0.152856	0.163389	0.164393	0.161685	0.159475	0.161887	0.165615	0.169149	0.165916	0.170824	0.157789	0.162884	0.15992	0.164493	0.164183	0.168403	0.169628	0.169166	0.16746	0.167811	0.167496	0.16989	0.167017	0.163143	0.164011
HESQL110_cl0_count_507_consensus_NT	3c	0.1646	0.157822	0.160993	0.157239	0.162692	0.162549	0.161996	0.165832	0.164412	0.161863	0.169627	0.161864	0.159544	0.16332	0.163133	0.163134	0.167141	0.166957	0.164195	0.167224	0.164793	0.164274	0.162725	0.153676	0.1645	0.165227	0.162515	0.160303	0.162716	0.166451	0.169915	0.167029	0.171104	0.156967	0.16178	0.159644	0.164216	0.163905	0.169239	0.170465	0.170002	0.168294	0.168646	0.16833	0.170726	0.167296	0.163698	0.164566
HESQL189_cl0_count_522_consensus_NT	3c	0.164045	0.157272	0.16044	0.156689	0.162138	0.161996	0.161443	0.165277	0.163858	0.161309	0.169068	0.161864	0.159544	0.16332	0.162579	0.16258	0.166023	0.16584	0.163083	0.166666	0.164239	0.16372	0.162171	0.152583	0.163944	0.164671	0.161961	0.159751	0.162163	0.165337	0.168796	0.165916	0.170545	0.156967	0.161228	0.159094	0.163661	0.163351	0.168681	0.169907	0.169444	0.167738	0.168089	0.167774	0.170168	0.166738	0.163143	0.164011
HESQL091_cl1_count_19_consensus_NT	3c	0.1629	0.15614	0.159303	0.155558	0.160996	0.160855	0.160302	0.164133	0.162716	0.160168	0.167914	0.161034	0.158718	0.162488	0.16175	0.161751	0.165987	0.165804	0.163048	0.166072	0.163096	0.162578	0.161583	0.152003	0.163354	0.163525	0.160821	0.158614	0.161024	0.164745	0.169392	0.165325	0.169949	0.156386	0.161193	0.158509	0.163071	0.162761	0.168088	0.169313	0.168851	0.167146	0.167497	0.167182	0.169575	0.166702	0.162554	0.163421
HESQL021_cl0_HESQL21_cl0_count_263_consensus_NT	3c	0.163527	0.156209	0.159373	0.155901	0.161621	0.161479	0.160926	0.164206	0.162788	0.160862	0.166873	0.161382	0.159063	0.162837	0.162651	0.162652	0.164944	0.164762	0.162564	0.165589	0.163168	0.16265	0.160825	0.151524	0.162906	0.163633	0.160927	0.158718	0.16113	0.164262	0.168349	0.164564	0.169782	0.156626	0.16154	0.158304	0.162866	0.162172	0.168163	0.169388	0.169204	0.167498	0.167849	0.167534	0.169929	0.166497	0.161795	0.162661
HESQL010_cl0_HESQL10_cl0_count_494_consensus_NT	3c	0.163768	0.156449	0.159613	0.156141	0.161862	0.16172	0.161167	0.164447	0.163029	0.16048	0.167115	0.161623	0.159304	0.163079	0.162892	0.162893	0.165186	0.165004	0.162806	0.165831	0.163409	0.16289	0.161066	0.151764	0.162835	0.163561	0.160856	0.158649	0.16106	0.164504	0.168591	0.164806	0.170024	0.156968	0.16178	0.158544	0.163107	0.162797	0.168404	0.169629	0.169445	0.167739	0.16809	0.167775	0.17017	0.166181	0.162036	0.162902
HESQL102_cl6_count_447_consensus_NT	3c	0.163284	0.157066	0.160234	0.156483	0.161932	0.16179	0.161237	0.164518	0.162476	0.16072	0.167745	0.16197	0.159649	0.162729	0.162686	0.162686	0.164628	0.164447	0.161696	0.165066	0.163479	0.162961	0.161412	0.152923	0.163738	0.163632	0.161479	0.159545	0.161405	0.165131	0.169223	0.164877	0.170899	0.156762	0.161574	0.158338	0.163455	0.162591	0.169592	0.170819	0.170355	0.168646	0.168441	0.168683	0.170522	0.165938	0.162383	0.16325
MF4440713chumanFrance	3c	0.163285	0.159543	0.159959	0.158476	0.163597	0.162898	0.162344	0.167367	0.163653	0.160862	0.169983	0.162803	0.161099	0.166281	0.162963	0.163518	0.166972	0.166788	0.164025	0.165939	0.163623	0.16172	0.163628	0.154906	0.164295	0.164395	0.159752	0.158442	0.161406	0.164925	0.170418	0.166062	0.169091	0.157584	0.160402	0.160541	0.162901	0.159825	0.168829	0.170056	0.168962	0.168441	0.168794	0.168478	0.169202	0.166254	0.162661	0.162973
HESQL085_cl0_count_589_consensus_NT	3c	0.167505	0.161791	0.163319	0.161826	0.166145	0.16572	0.165163	0.171326	0.166753	0.166147	0.173126	0.16552	0.163804	0.167652	0.165989	0.16599	0.170354	0.169848	0.167068	0.169307	0.167004	0.166762	0.167568	0.155075	0.167614	0.168586	0.163668	0.161519	0.163938	0.169162	0.176107	0.169143	0.172955	0.16147	0.164035	0.163133	0.167324	0.164856	0.173004	0.17424	0.173135	0.172051	0.172968	0.172649	0.173375	0.170223	0.166877	0.167192
HESQL008_cl0_HESQL08_cl0_count_953_consensus_NT	3c	0.165068	0.162138	0.164224	0.162174	0.164268	0.164123	0.163567	0.168047	0.164672	0.163677	0.173202	0.164307	0.162594	0.16605	0.163909	0.164537	0.169191	0.169004	0.166228	0.168709	0.16778	0.1667	0.167921	0.157238	0.168149	0.168283	0.16468	0.161555	0.165748	0.169346	0.175017	0.168731	0.171627	0.161334	0.162445	0.163765	0.166984	0.165314	0.168323	0.169551	0.168457	0.167378	0.168288	0.167971	0.168661	0.169736	0.163749	0.164063
HESQL098_cl0_count_493_consensus_NT	3c	0.167746	0.163587	0.16519	0.164249	0.167466	0.167318	0.166761	0.17209	0.168495	0.167225	0.172205	0.16702	0.165299	0.168416	0.166059	0.166616	0.169398	0.169211	0.166434	0.168915	0.167766	0.166966	0.17008	0.158718	0.169253	0.169666	0.167489	0.165405	0.168386	0.168527	0.173489	0.168619	0.172147	0.162162	0.163345	0.1639	0.168659	0.164442	0.171043	0.171715	0.170616	0.169535	0.170448	0.17013	0.170856	0.170577	0.166742	0.167057
HESQL035_cl0_count_202_consensus_NT	3c	0.158509	0.154951	0.155633	0.155531	0.157856	0.157718	0.15717	0.163321	0.158474	0.159233	0.164732	0.157376	0.155082	0.160751	0.1545	0.153954	0.163916	0.164436	0.161689	0.163907	0.162224	0.159229	0.159473	0.150487	0.160404	0.161956	0.157822	0.156278	0.158921	0.159372	0.165363	0.160781	0.16357	0.152267	0.157034	0.157445	0.159784	0.154464	0.16143	0.16264	0.161567	0.161051	0.161396	0.161085	0.162909	0.159407	0.156416	0.156725
HESQL072_cl3_count_11_consensus_NT	3c	0.164259	0.164625	0.16366	0.16051	0.165504	0.165636	0.165636	0.169354	0.165289	0.160655	0.171344	0.163391	0.16051	0.169034	0.16168	0.162234	0.171536	0.17159	0.169999	0.172882	0.164562	0.164042	0.167142	0.157893	0.163562	0.164879	0.162411	0.159718	0.163583	0.166003	0.173508	0.167284	0.170151	0.159231	0.161676	0.161404	0.167069	0.160101	0.168514	0.168551	0.168647	0.168127	0.168479	0.16872	0.168609	0.169197	0.163949	0.163707
MF4440493chumanFrance	3c	0.164368	0.160615	0.160756	0.158167	0.164125	0.163147	0.162592	0.169296	0.164591	0.165239	0.170169	0.163885	0.162176	0.168564	0.166267	0.166268	0.171331	0.171142	0.169551	0.170356	0.165854	0.164742	0.164155	0.154185	0.165517	0.164226	0.160963	0.158891	0.161029	0.166257	0.174055	0.165129	0.171909	0.158648	0.158923	0.159578	0.16558	0.161937	0.169741	0.17097	0.169874	0.168795	0.169148	0.168831	0.170393	0.168786	0.162426	0.162739
MF4440313chumanFrance	3c	0.165939	0.162067	0.163319	0.16072	0.165866	0.164885	0.164329	0.171326	0.16383	0.166426	0.171365	0.165906	0.164188	0.169404	0.166896	0.16634	0.173379	0.173187	0.17159	0.172115	0.165926	0.165369	0.165339	0.155041	0.167335	0.167154	0.164359	0.161554	0.163938	0.165699	0.172647	0.165479	0.172264	0.159542	0.160922	0.160751	0.16593	0.161453	0.167583	0.168808	0.167717	0.16664	0.166991	0.166676	0.167921	0.168859	0.163401	0.163715
HESQL103_cl0_count_126_consensus_NT	3c	0.165722	0.160372	0.15996	0.159027	0.162698	0.161724	0.16117	0.167378	0.163446	0.166109	0.169047	0.165311	0.163596	0.170486	0.165467	0.166024	0.170522	0.170333	0.168185	0.17011	0.164669	0.164498	0.164709	0.153944	0.166945	0.166764	0.163489	0.158028	0.161269	0.167129	0.17302	0.16823	0.170225	0.158956	0.160059	0.162096	0.164224	0.161971	0.167473	0.168697	0.167606	0.167158	0.16751	0.167194	0.168754	0.167554	0.164962	0.165276
HESQL115_cl0_count_234_consensus_NT	3c	0.168585	0.163069	0.164878	0.160821	0.16381	0.162833	0.162279	0.169537	0.168797	0.16827	0.172938	0.166355	0.164636	0.172246	0.16818	0.167623	0.16869	0.169065	0.166922	0.169403	0.169442	0.168325	0.168999	0.158616	0.16799	0.166972	0.164251	0.161274	0.164315	0.169854	0.175069	0.168158	0.168511	0.16095	0.162128	0.162438	0.165301	0.163217	0.171659	0.172892	0.171791	0.17071	0.171064	0.170747	0.172311	0.171273	0.165726	0.165484
HESQL006_cl0_HESQL06_cl0_count_372_consensus_NT	3c	0.166	0.163274	0.162586	0.159647	0.164293	0.163316	0.162761	0.169462	0.167402	0.166873	0.171812	0.167469	0.165747	0.174213	0.167693	0.167694	0.170728	0.17082	0.168671	0.171157	0.166821	0.166094	0.164951	0.155454	0.166242	0.165299	0.16314	0.160236	0.162581	0.169049	0.174014	0.168642	0.170187	0.159918	0.161263	0.161056	0.163176	0.162349	0.168828	0.170055	0.168961	0.167884	0.168793	0.16792	0.16948	0.168953	0.164469	0.164226
MF4440723chumanFrance	3c	0.163353	0.164587	0.166677	0.161302	0.167282	0.165743	0.165187	0.171901	0.166496	0.165541	0.172652	0.166837	0.165395	0.170055	0.164417	0.164902	0.167773	0.167588	0.166008	0.168839	0.165008	0.166226	0.164949	0.159889	0.169626	0.167526	0.162167	0.163522	0.166846	0.165165	0.173504	0.167377	0.169795	0.160948	0.161227	0.163095	0.165155	0.162831	0.171022	0.172252	0.171153	0.170074	0.171545	0.170669	0.173145	0.17305	0.1661	0.166415
HESQL148_cl0_count_148_consensus_NT	3c	0.163685	0.163739	0.162217	0.160448	0.165393	0.164339	0.163782	0.169666	0.16719	0.164729	0.1697	0.16935	0.167616	0.171107	0.168938	0.170339	0.16932	0.169133	0.166911	0.167471	0.162145	0.163362	0.165034	0.158169	0.167386	0.164307	0.163292	0.165831	0.165266	0.170187	0.172181	0.169049	0.172284	0.161686	0.164465	0.162522	0.16588	0.163616	0.172222	0.173459	0.171793	0.171269	0.172747	0.172428	0.173717	0.176038	0.168583	0.1689
HESQL081_cl0_HESQL81_cl0_count_598_consensus_NT	3c	0.164934	0.16537	0.166352	0.163461	0.166958	0.165973	0.165416	0.168509	0.165129	0.167071	0.171627	0.167971	0.166245	0.170432	0.164572	0.166243	0.165414	0.165232	0.163098	0.163341	0.16635	0.166107	0.167506	0.156721	0.169342	0.169475	0.167187	0.164016	0.165118	0.170167	0.168679	0.167891	0.169519	0.159509	0.162621	0.163908	0.165905	0.160521	0.167632	0.16886	0.168324	0.167245	0.168082	0.167766	0.168866	0.171856	0.166575	0.166891
HESQL176_cl0_count_253_consensus_NT	3c	0.165806	0.165442	0.166424	0.162976	0.165913	0.16493	0.164373	0.169701	0.165201	0.166025	0.170577	0.165809	0.16409	0.170506	0.162976	0.164088	0.164855	0.164673	0.162541	0.163341	0.165307	0.165065	0.16702	0.158996	0.168148	0.166047	0.163774	0.162421	0.163937	0.170729	0.168192	0.168524	0.169033	0.159578	0.162138	0.163424	0.166814	0.160521	0.168263	0.169492	0.168397	0.167317	0.168155	0.167839	0.168623	0.17073	0.165531	0.165846
MF4441223chumanFrance	3c	0.1684	0.164694	0.164839	0.164453	0.166555	0.167244	0.166687	0.1711	0.166605	0.165093	0.171138	0.165059	0.162793	0.170936	0.167511	0.168069	0.172211	0.171307	0.169717	0.171082	0.165815	0.163627	0.16794	0.163518	0.16715	0.165855	0.165566	0.16321	0.164241	0.169608	0.174388	0.170521	0.171719	0.163535	0.166001	0.163962	0.167697	0.163805	0.173335	0.174571	0.173466	0.171824	0.173299	0.172981	0.175108	0.166119	0.163528	0.163841
HESQL082_cl0_count_864_consensus_NT	3c	0.167381	0.162025	0.162962	0.161232	0.163246	0.163934	0.16338	0.168889	0.164411	0.16408	0.17082	0.164188	0.161926	0.168996	0.165975	0.166254	0.170299	0.169401	0.167818	0.169179	0.165079	0.162895	0.166681	0.161095	0.166447	0.166339	0.163829	0.163693	0.161334	0.169217	0.173185	0.165842	0.169891	0.162531	0.163883	0.162332	0.165399	0.162796	0.170801	0.17203	0.170933	0.169854	0.170765	0.170448	0.172568	0.166217	0.163941	0.164254
MF4440653chumanFrance	3c	0.162628	0.157992	0.158199	0.155005	0.16117	0.159647	0.159095	0.165177	0.160821	0.16159	0.161618	0.164404	0.163247	0.16566	0.161719	0.162827	0.166105	0.165922	0.163716	0.165632	0.159233	0.15703	0.159822	0.15583	0.163987	0.163981	0.159579	0.160201	0.160786	0.163191	0.170077	0.162449	0.165154	0.156691	0.16061	0.158578	0.163597	0.157616	0.168065	0.16929	0.168198	0.167435	0.168902	0.168586	0.170147	0.167103	0.163292	0.163328
MF4441283chumanFrance	3c	0.164429	0.160784	0.160407	0.159095	0.164257	0.162448	0.161894	0.167716	0.162962	0.164016	0.165297	0.164296	0.16314	0.167224	0.164211	0.165323	0.167359	0.167174	0.164409	0.165766	0.16068	0.158785	0.16224	0.156827	0.165235	0.165505	0.161097	0.162067	0.160646	0.165066	0.171687	0.163209	0.169611	0.160536	0.163025	0.163202	0.169165	0.160862	0.168125	0.169349	0.168258	0.167774	0.168961	0.168645	0.170205	0.168952	0.164154	0.164468
MF4441063chumanFrance	3c	0.16444	0.161066	0.161136	0.160272	0.164268	0.162734	0.162179	0.167453	0.162347	0.163263	0.166703	0.167168	0.165373	0.167726	0.165613	0.167006	0.167302	0.167117	0.164348	0.16578	0.161274	0.159995	0.161416	0.158892	0.166363	0.166705	0.162558	0.162422	0.161828	0.166474	0.169742	0.165164	0.168718	0.160059	0.163936	0.161896	0.167434	0.159759	0.168493	0.16972	0.168626	0.167863	0.168773	0.168457	0.170578	0.169177	0.165241	0.165556
MG7835693chumanFrance	3c	0.169011	0.164727	0.164873	0.162258	0.16684	0.165295	0.164736	0.170039	0.165215	0.165903	0.170487	0.170078	0.168899	0.171277	0.169383	0.170226	0.171352	0.171162	0.168366	0.170373	0.163892	0.163164	0.165154	0.161149	0.169195	0.168901	0.16473	0.165782	0.165251	0.1697	0.175259	0.168372	0.172514	0.163776	0.167129	0.165563	0.170659	0.165237	0.17277	0.17401	0.172902	0.172133	0.173334	0.173295	0.174869	0.171296	0.169575	0.169892
HESQL015_cl0_count_554_consensus_NT	3c	0.162108	0.157614	0.159234	0.158785	0.161104	0.160132	0.159579	0.165044	0.162585	0.163191	0.165065	0.163918	0.162763	0.167127	0.162448	0.163316	0.165753	0.165886	0.163124	0.165596	0.161789	0.159889	0.159684	0.156722	0.164579	0.16433	0.160443	0.160375	0.159992	0.164932	0.170077	0.163039	0.164321	0.157993	0.161577	0.160888	0.164223	0.158098	0.167654	0.16888	0.167788	0.167025	0.168807	0.168491	0.170054	0.166932	0.162424	0.162737
HESQL105_cl0_count_332_consensus_NT	3c	0.165418	0.161966	0.161624	0.161171	0.164895	0.163359	0.162804	0.169199	0.163389	0.164933	0.167126	0.164727	0.163568	0.167104	0.164364	0.165756	0.169337	0.16915	0.166372	0.167882	0.164535	0.161241	0.162387	0.158547	0.167309	0.164124	0.163183	0.163325	0.163006	0.168261	0.172946	0.165271	0.166485	0.162337	0.161996	0.16693	0.169779	0.162394	0.171714	0.172948	0.171286	0.17108	0.173117	0.172237	0.173805	0.171853	0.165107	0.165421
MG7835703chumanFrance	3c	0.167649	0.162414	0.165263	0.161065	0.165308	0.164328	0.163772	0.167136	0.167768	0.16765	0.169231	0.169648	0.168547	0.17247	0.16875	0.168472	0.173321	0.173373	0.17065	0.170369	0.164463	0.16311	0.166074	0.158409	0.167867	0.165938	0.163218	0.161971	0.163737	0.169721	0.17107	0.167634	0.171178	0.161022	0.164347	0.164248	0.170021	0.165033	0.170409	0.17164	0.171174	0.169461	0.169256	0.168939	0.170429	0.170764	0.167544	0.167301
KJ7014093chumanFrance	3c	0.168637	0.163838	0.164431	0.160307	0.16416	0.163182	0.162627	0.1706	0.16461	0.166439	0.171272	0.166646	0.165481	0.169723	0.167249	0.166692	0.168987	0.169362	0.168335	0.168749	0.167056	0.166291	0.164092	0.159274	0.169478	0.165905	0.16322	0.165624	0.165374	0.167728	0.172632	0.167857	0.168901	0.158408	0.162416	0.163077	0.165702	0.164238	0.169929	0.17116	0.169503	0.169297	0.170769	0.170451	0.170545	0.166731	0.167304	0.167061
HESQL207_cl0_count_1003_consensus_NT	3c	0.164864	0.163782	0.162266	0.16109	0.166505	0.165247	0.164692	0.169721	0.163748	0.165988	0.167413	0.164285	0.161955	0.164491	0.161467	0.162642	0.16912	0.169493	0.16847	0.169697	0.166009	0.163755	0.159958	0.15717	0.163378	0.164345	0.164236	0.162334	0.163577	0.164114	0.171796	0.163371	0.168963	0.157651	0.16405	0.16513	0.162304	0.159956	0.167758	0.167795	0.168519	0.166818	0.166541	0.166782	0.168613	0.167113	0.164071	0.16383
MF4441143chumanFrance	3c	0.163388	0.161679	0.159992	0.157445	0.162415	0.161995	0.161442	0.163238	0.160614	0.160961	0.169106	0.165732	0.164813	0.172731	0.165394	0.165117	0.168171	0.167575	0.166555	0.166978	0.164106	0.163516	0.167177	0.159613	0.164715	0.168413	0.162934	0.163145	0.16321	0.164998	0.16707	0.160718	0.167878	0.155596	0.159784	0.161096	0.15865	0.161139	0.162959	0.164174	0.163095	0.161472	0.161819	0.160954	0.163406	0.164168	0.160449	0.161038
MH3777223chumanSweden	3c	0.173963	0.173555	0.174266	0.170935	0.175027	0.17367	0.173108	0.176487	0.169561	0.172403	0.178615	0.180583	0.176951	0.180352	0.177565	0.179265	0.181884	0.182089	0.179818	0.178321	0.174425	0.175911	0.173567	0.169051	0.172927	0.176429	0.173112	0.172943	0.169281	0.174193	0.17589	0.173858	0.178085	0.171535	0.171796	0.172826	0.173378	0.174171	0.175715	0.177602	0.175358	0.175471	0.175831	0.175509	0.176727	0.176013	0.172688	0.173853
MF4440433chumanFrance	3c	0.170397	0.162105	0.162944	0.163179	0.167169	0.167859	0.1673	0.169428	0.167934	0.170024	0.169034	0.169575	0.167765	0.173947	0.171856	0.1727	0.172163	0.171486	0.170527	0.172292	0.165953	0.167557	0.166612	0.162391	0.171691	0.169742	0.165323	0.169384	0.166258	0.168096	0.170963	0.168227	0.174037	0.161618	0.167386	0.166669	0.166334	0.163055	0.170117	0.171349	0.16969	0.170286	0.170641	0.169764	0.169894	0.171409	0.166298	0.167451
HESQL007_cl0_count_945_consensus_NT	3c	0.174028	0.164685	0.165398	0.166747	0.168586	0.169277	0.168717	0.171767	0.169353	0.171976	0.172374	0.172488	0.170101	0.176885	0.174209	0.174775	0.172635	0.172789	0.171187	0.173124	0.170134	0.170736	0.16754	0.166127	0.17473	0.172127	0.167159	0.172123	0.168902	0.170793	0.17368	0.169647	0.175427	0.164687	0.169935	0.170341	0.169633	0.165024	0.172684	0.173925	0.172254	0.172854	0.173211	0.172328	0.173302	0.17311	0.169972	0.171135
HESQL054_cl0_HESQL54_cl0_count_286_consensus_NT	3c	0.171673	0.163008	0.163715	0.165061	0.166891	0.167581	0.167022	0.170062	0.167655	0.170266	0.170231	0.170774	0.168399	0.175155	0.172494	0.173058	0.172199	0.171522	0.169927	0.171689	0.168432	0.169031	0.165847	0.164406	0.17329	0.170697	0.165746	0.170693	0.167485	0.169085	0.171959	0.167946	0.173985	0.16259	0.167811	0.168212	0.167185	0.162919	0.170863	0.172097	0.170435	0.171032	0.171387	0.170509	0.171479	0.171277	0.168158	0.169315
HESQL136_cl0_count_1325_consensus_NT	3c	0.171992	0.162695	0.163401	0.164748	0.166575	0.167265	0.166707	0.169745	0.16734	0.169949	0.169913	0.170456	0.168083	0.174834	0.172175	0.172739	0.17188	0.171203	0.169609	0.171371	0.168116	0.168715	0.165532	0.164092	0.17297	0.170378	0.165431	0.170375	0.167169	0.168768	0.17164	0.16763	0.173665	0.162278	0.167495	0.167896	0.166869	0.162606	0.170545	0.171779	0.170118	0.170715	0.17107	0.170192	0.171162	0.170958	0.167841	0.168998
MH3777213humanSweden	3i	0.158746	0.153943	0.152446	0.155502	0.155297	0.154958	0.154958	0.154042	0.157992	0.158814	0.159945	0.155942	0.154209	0.161457	0.155192	0.155532	0.166791	0.166551	0.166647	0.167104	0.154414	0.153598	0.158232	0.150356	0.155978	0.155395	0.152472	0.156557	0.15309	0.155937	0.16804	0.158025	0.159912	0.152455	0.158162	0.158403	0.156353	0.152301	0.152166	0.152808	0.151525	0.151222	0.152372	0.152068	0.15224	0.161018	0.157993	0.158576
FJ9980083iboarGermany	3i	0.159332	0.158917	0.162287	0.160806	0.163905	0.162589	0.161764	0.163008	0.160945	0.156657	0.160397	0.158955	0.15659	0.162706	0.159262	0.160326	0.170051	0.170256	0.170349	0.170888	0.157615	0.157957	0.157582	0.149109	0.163151	0.159571	0.155736	0.158438	0.158061	0.162676	0.163992	0.157102	0.163703	0.155944	0.161798	0.159226	0.159227	0.156315	0.160457	0.162211	0.160697	0.161212	0.160733	0.160972	0.161141	0.159539	0.158613	0.158372
MF9597643boarItaly	3i	0.160092	0.157307	0.161567	0.162153	0.157991	0.157853	0.157305	0.161843	0.159605	0.155595	0.157788	0.165417	0.161911	0.161953	0.15957	0.159296	0.166055	0.165633	0.164065	0.167578	0.157615	0.159055	0.156965	0.15406	0.159402	0.157236	0.151878	0.153993	0.155157	0.158784	0.1679	0.159263	0.157889	0.157787	0.162315	0.162744	0.159711	0.158338	0.158094	0.158677	0.15806	0.1583	0.158369	0.15806	0.157581	0.165113	0.164346	0.164659
HESQL059_cl0_count_660_consensus_NT	3i	0.160366	0.159295	0.161427	0.161117	0.159089	0.159807	0.159258	0.161289	0.160772	0.157549	0.161229	0.167387	0.164425	0.166481	0.162112	0.161287	0.168862	0.169031	0.168012	0.167842	0.159603	0.161046	0.158989	0.156419	0.160602	0.158576	0.15376	0.156149	0.157312	0.161302	0.164483	0.161703	0.163258	0.159224	0.160937	0.161601	0.160054	0.155735	0.160391	0.160976	0.160357	0.159499	0.159568	0.159259	0.158163	0.165382	0.16375	0.164615
HESQL053_cl0_HESQL53_cl0_count_39_consensus_NT	3i	0.165025	0.157002	0.161873	0.160188	0.15926	0.159395	0.159395	0.161323	0.166807	0.16081	0.163232	0.169203	0.165674	0.168149	0.162079	0.160704	0.167231	0.167194	0.16642	0.166179	0.162148	0.163597	0.161946	0.155737	0.162877	0.158268	0.158541	0.158747	0.16077	0.159335	0.163963	0.163908	0.165529	0.16097	0.165438	0.159433	0.161052	0.159643	0.166143	0.16618	0.165555	0.165796	0.164763	0.165003	0.163481	0.164756	0.162679	0.16299
KP2943713boarGermany	3i	0.168021	0.159266	0.164305	0.1613	0.163588	0.163998	0.163444	0.16144	0.159473	0.160507	0.156004	0.165677	0.162786	0.164842	0.164651	0.164375	0.165624	0.164536	0.163211	0.162138	0.159953	0.159026	0.161959	0.15827	0.166074	0.16518	0.160953	0.164303	0.162744	0.170004	0.169482	0.163516	0.166472	0.161806	0.163395	0.162578	0.161922	0.160785	0.164293	0.164954	0.164811	0.164499	0.163465	0.163153	0.163731	0.162831	0.161378	0.161067
KU5135613mhumanSpain	3m	0.166855	0.165934	0.165693	0.170462	0.16591	0.166319	0.165764	0.167565	0.168327	0.167785	0.168212	0.169086	0.166106	0.172834	0.166383	0.166384	0.169473	0.169362	0.167227	0.168766	0.161912	0.164021	0.168344	0.163099	0.169216	0.16578	0.16689	0.16584	0.167544	0.169198	0.173139	0.16799	0.171169	0.166102	0.166199	0.166003	0.168341	0.163203	0.165269	0.165932	0.164055	0.164921	0.164439	0.16468	0.161874	0.168505	0.164563	0.164876
MF4440893mhumanFrance	3m	0.165983	0.163957	0.163162	0.168472	0.165595	0.16545	0.164895	0.167528	0.1669	0.166913	0.166504	0.167654	0.164683	0.170202	0.165514	0.165515	0.16804	0.16793	0.166356	0.168134	0.161601	0.163709	0.166359	0.162786	0.168585	0.165985	0.166817	0.166045	0.167192	0.168323	0.172538	0.167118	0.169171	0.165234	0.166162	0.164856	0.168025	0.16289	0.16551	0.166173	0.164849	0.165716	0.165234	0.165474	0.162666	0.166443	0.163694	0.164007
KU1761303mhumanFrance	3m	0.169584	0.167055	0.168207	0.172155	0.168354	0.168763	0.168206	0.169527	0.171689	0.171429	0.172385	0.174708	0.171691	0.17728	0.170851	0.170853	0.17285	0.172737	0.170588	0.171576	0.165513	0.166802	0.172029	0.167553	0.172588	0.170256	0.171934	0.169048	0.170833	0.170331	0.177067	0.171634	0.174447	0.169452	0.171779	0.171031	0.172829	0.168213	0.168191	0.168858	0.16697	0.168469	0.168543	0.168784	0.166511	0.174054	0.16875	0.169066
HESQL050_cl2_HESQL50_cl2_count_545_consensus_NT	3m	0.165645	0.161991	0.163895	0.165247	0.161509	0.16192	0.161367	0.16327	0.165212	0.161381	0.165645	0.167255	0.164351	0.165923	0.162269	0.162652	0.16134	0.160993	0.159438	0.163178	0.158439	0.157957	0.165536	0.16154	0.165392	0.161619	0.161442	0.157168	0.164865	0.166167	0.173951	0.16522	0.170515	0.159951	0.160398	0.165211	0.167264	0.163069	0.164333	0.166104	0.164781	0.164816	0.165442	0.164852	0.16637	0.164012	0.164436	0.165306
MF4440303mhumanFrance	3m	0.163898	0.16589	0.165649	0.167591	0.161436	0.161847	0.161295	0.165023	0.161738	0.163889	0.166011	0.163621	0.161848	0.163686	0.162773	0.161395	0.163165	0.163682	0.162364	0.166527	0.160602	0.161702	0.162367	0.155835	0.160781	0.161961	0.159541	0.160749	0.160125	0.1639	0.173701	0.165927	0.170557	0.159399	0.161217	0.163362	0.162846	0.156486	0.160428	0.16191	0.159157	0.161115	0.161185	0.160874	0.161835	0.162374	0.160993	0.161304
HESQL093_cl0_HESQL93_cl0_count_880_consensus_NT	3m	0.165623	0.16672	0.164263	0.166166	0.164477	0.164886	0.164333	0.166058	0.164782	0.161885	0.167437	0.165673	0.163578	0.167584	0.163611	0.163888	0.16354	0.163193	0.163122	0.164764	0.163016	0.160535	0.161644	0.161017	0.166565	0.167727	0.167303	0.166674	0.166977	0.165431	0.172912	0.16607	0.168154	0.162768	0.166949	0.163639	0.167143	0.163267	0.165394	0.167165	0.165216	0.164975	0.166154	0.165841	0.164556	0.166507	0.163347	0.164214
MK3909713boarItaly	3 unassigned	0.169246	0.163628	0.170531	0.166937	0.168516	0.169484	0.168925	0.167253	0.164039	0.167582	0.169093	0.167921	0.164942	0.166974	0.165291	0.163349	0.171163	0.170958	0.170416	0.172082	0.166092	0.163593	0.167424	0.163572	0.170117	0.164916	0.166175	0.17073	0.166307	0.167957	0.171409	0.16593	0.172511	0.163831	0.162725	0.163081	0.165764	0.157828	0.165929	0.167153	0.164082	0.164324	0.166415	0.164986	0.167588	0.163403	0.162913	0.163226
MF9597653boarItaly	3 unassigned	0.171352	0.16944	0.167761	0.167202	0.171179	0.172189	0.171907	0.172809	0.169704	0.16931	0.173639	0.173832	0.171517	0.170768	0.169389	0.170583	0.169645	0.169497	0.169909	0.169421	0.167893	0.165489	0.170208	0.165444	0.172191	0.168935	0.171312	0.167277	0.173768	0.171388	0.17391	0.172303	0.171069	0.164672	0.171441	0.169682	0.16791	0.164075	0.17086	0.171533	0.170749	0.170506	0.170507	0.170189	0.169259	0.173416	0.170808	0.170563
LC2605173swineJapon	3 unassigned	0.169797	0.17002	0.17332	0.172926	0.171594	0.169611	0.169051	0.170845	0.174959	0.175871	0.173832	0.167549	0.164558	0.169343	0.170263	0.170693	0.176348	0.175949	0.175793	0.177893	0.17328	0.173242	0.170489	0.169066	0.173738	0.170355	0.168019	0.167109	0.16926	0.172255	0.177567	0.174868	0.173704	0.169948	0.170658	0.169605	0.172254	0.169428	0.172794	0.173716	0.173245	0.172926	0.173284	0.1724	0.169594	0.174313	0.171355	0.171957
JQ0137943hhumanFrance	3h_cl	0.163375	0.16518	0.164374	0.166252	0.164382	0.163613	0.16306	0.164444	0.164515	0.160063	0.16061	0.163666	0.160163	0.163758	0.159128	0.159129	0.168508	0.166725	0.167693	0.164776	0.160056	0.159368	0.161474	0.154808	0.16507	0.164597	0.162989	0.163096	0.158751	0.165782	0.171645	0.164417	0.171397	0.15861	0.161258	0.163745	0.163649	0.155904	0.163809	0.164469	0.164327	0.163222	0.165434	0.164568	0.162895	0.160061	0.162381	0.163248
MF4441203hhumanFrance	3h_cl	0.165002	0.166811	0.165447	0.167885	0.166012	0.16524	0.164686	0.166072	0.166144	0.161686	0.162232	0.164186	0.16068	0.164277	0.160195	0.160196	0.16959	0.167803	0.168772	0.165853	0.161123	0.160435	0.163097	0.156417	0.166215	0.165744	0.164131	0.164239	0.159886	0.165747	0.172731	0.166047	0.173041	0.160223	0.162879	0.16537	0.164721	0.158133	0.16488	0.165541	0.165398	0.164291	0.166506	0.165639	0.163961	0.161684	0.163454	0.164322
HESQL074_cl0_HESQL74_cl0_count_15_consensus_NT	3h_cl	0.167478	0.169928	0.169947	0.171566	0.170802	0.170019	0.169461	0.170298	0.169182	0.164779	0.165601	0.170092	0.166543	0.170377	0.165492	0.166121	0.172092	0.170858	0.171268	0.168898	0.16448	0.163791	0.165288	0.161403	0.166469	0.166761	0.166324	0.164695	0.160612	0.168863	0.176302	0.167546	0.174148	0.161843	0.165343	0.166938	0.165733	0.158855	0.167844	0.168511	0.167808	0.167252	0.16948	0.168607	0.166357	0.166725	0.168232	0.169107
MF4440563hhumanFrance	3h_cl	0.162582	0.164144	0.163617	0.165216	0.164456	0.163686	0.163133	0.16605	0.165072	0.160512	0.160406	0.163497	0.159992	0.163	0.158373	0.158374	0.167467	0.1668	0.166653	0.163738	0.160332	0.158509	0.161546	0.155525	0.165215	0.163282	0.162579	0.163239	0.159785	0.1653	0.169611	0.162375	0.17084	0.157241	0.16064	0.161537	0.160335	0.157619	0.164712	0.165374	0.164677	0.164677	0.165785	0.164918	0.161522	0.162068	0.160515	0.16138
KU1761313hhumanFrance	3h_cl	0.164208	0.166814	0.164064	0.165037	0.167405	0.16663	0.166075	0.164411	0.166075	0.163278	0.163723	0.16332	0.159819	0.163242	0.160507	0.160508	0.167431	0.1668	0.167211	0.166521	0.161605	0.160332	0.164762	0.158683	0.163963	0.163	0.160712	0.161472	0.159647	0.164673	0.172867	0.1657	0.170134	0.157619	0.160742	0.161914	0.163198	0.15975	0.1654	0.165508	0.165365	0.164259	0.166473	0.165606	0.164204	0.161029	0.162208	0.163074
MF4440373hhumanFrance	3h_cl	0.163824	0.165872	0.163681	0.164099	0.165907	0.166244	0.165689	0.163474	0.165135	0.162894	0.16251	0.162936	0.15944	0.163135	0.159577	0.159577	0.1676	0.166969	0.16738	0.16669	0.161775	0.160503	0.163823	0.158923	0.16358	0.163241	0.161504	0.16116	0.160438	0.164288	0.172547	0.165315	0.169743	0.157858	0.160431	0.161879	0.162263	0.158272	0.164463	0.16457	0.164428	0.163323	0.165535	0.164669	0.163271	0.160096	0.161272	0.162137
MF4440773hhumanFrance	3h_cl	0.163442	0.165487	0.162746	0.163716	0.166077	0.165859	0.165305	0.163644	0.164198	0.163136	0.161576	0.161446	0.157961	0.1622	0.158648	0.158717	0.167213	0.166582	0.166993	0.166861	0.161465	0.160193	0.163441	0.158614	0.163268	0.1612	0.161194	0.160781	0.158958	0.163975	0.172155	0.164931	0.169986	0.156696	0.159263	0.161809	0.161641	0.158753	0.165498	0.165606	0.165463	0.164357	0.166017	0.165704	0.164302	0.159613	0.163556	0.164424
MF4441363hhumanFrance	3h_cl	0.165281	0.167055	0.164859	0.164724	0.168203	0.167427	0.166871	0.165206	0.167427	0.164073	0.164796	0.16495	0.16144	0.164314	0.1613	0.160749	0.169349	0.168716	0.169126	0.167806	0.163501	0.162226	0.16528	0.160023	0.165626	0.164108	0.161815	0.162575	0.161852	0.16547	0.173109	0.166775	0.170935	0.159777	0.162084	0.163811	0.164545	0.160541	0.166749	0.166857	0.166713	0.165605	0.168378	0.166954	0.166098	0.161822	0.161895	0.162761
MF4441103hhumanFrance	3h_cl	0.163413	0.167999	0.165798	0.166219	0.168519	0.168371	0.167814	0.165314	0.166702	0.166051	0.166086	0.163391	0.159889	0.162688	0.161129	0.160578	0.170093	0.169459	0.169869	0.167466	0.163884	0.16316	0.163724	0.159852	0.166882	0.165012	0.162715	0.163823	0.163099	0.165022	0.172661	0.166884	0.171326	0.159606	0.162741	0.164471	0.165762	0.160921	0.167618	0.167727	0.167582	0.166472	0.168693	0.167268	0.166963	0.163035	0.164218	0.165087
KU1761323hhumanFrance	3h_cl	0.163654	0.165147	0.163028	0.164	0.164975	0.164759	0.164205	0.163928	0.165591	0.165084	0.164349	0.162488	0.158993	0.162064	0.158648	0.157549	0.168827	0.168195	0.168047	0.167357	0.160469	0.160366	0.165317	0.160783	0.16341	0.165083	0.164098	0.165208	0.161095	0.165614	0.169928	0.164661	0.173232	0.158097	0.16095	0.1634	0.160852	0.160405	0.166374	0.167038	0.166893	0.16523	0.167449	0.16658	0.164932	0.163106	0.161759	0.162625
MF4441453hhumanFrance	3h_cl	0.162031	0.163697	0.162823	0.164698	0.167273	0.167054	0.166498	0.16622	0.164278	0.165398	0.163867	0.161798	0.158305	0.162553	0.158202	0.158202	0.165796	0.165166	0.165578	0.166838	0.162298	0.162127	0.163519	0.160958	0.1639	0.162659	0.164035	0.162858	0.161651	0.164539	0.170004	0.165774	0.168606	0.156967	0.160226	0.16233	0.160127	0.158616	0.165784	0.167002	0.165677	0.16457	0.166304	0.16599	0.163758	0.160028	0.163492	0.16436
HESQL187_cl0_count_515_consensus_NT	3h_cl	0.166611	0.168125	0.167238	0.169688	0.169132	0.168631	0.168073	0.168109	0.169614	0.168551	0.168293	0.169015	0.165471	0.165642	0.163939	0.16394	0.170564	0.169928	0.170619	0.170489	0.165074	0.164903	0.165993	0.164664	0.168291	0.165302	0.166123	0.165498	0.163733	0.16831	0.174413	0.170212	0.173388	0.162228	0.165206	0.165591	0.166402	0.163139	0.167222	0.168445	0.167186	0.16663	0.168856	0.167428	0.166291	0.166524	0.167789	0.168664
HESQL122_cl0_count_632_consensus_NT	3h_cl	0.16172	0.164495	0.1641	0.165012	0.165291	0.165146	0.164591	0.164037	0.167115	0.165714	0.163553	0.164226	0.161341	0.16742	0.160753	0.160753	0.173822	0.173183	0.173031	0.172377	0.161712	0.161506	0.161754	0.158409	0.165773	0.163384	0.165665	0.165702	0.164038	0.166138	0.170677	0.168631	0.171198	0.15803	0.163366	0.163508	0.163271	0.15982	0.162053	0.16271	0.163191	0.160985	0.16264	0.161777	0.16101	0.162	0.159169	0.160031
AB2903123hswineMongolia	3h_k	0.168518	0.1671	0.165517	0.168685	0.165565	0.1674	0.1674	0.167715	0.169423	0.171342	0.171792	0.168959	0.165976	0.170153	0.165904	0.165072	0.172017	0.171904	0.172071	0.170763	0.165963	0.166795	0.17413	0.164438	0.166606	0.168219	0.167829	0.167235	0.165083	0.170288	0.171553	0.169668	0.179259	0.164222	0.166434	0.170652	0.168369	0.166425	0.172642	0.173314	0.172531	0.174526	0.172849	0.17309	0.172622	0.164149	0.168996	0.169872
MF3467723hhumanSwitzerland	3h_s	0.16023	0.165	0.169577	0.16798	0.165581	0.166339	0.165784	0.167484	0.164785	0.166606	0.163303	0.167793	0.164027	0.166775	0.162885	0.162057	0.16862	0.166132	0.167099	0.168699	0.163257	0.160742	0.163653	0.154261	0.166809	0.166955	0.16507	0.16268	0.162751	0.162486	0.169925	0.16602	0.165845	0.15796	0.162284	0.160019	0.167221	0.160506	0.164846	0.164954	0.165918	0.165605	0.165677	0.165364	0.165976	0.162756	0.164422	0.165568
MG5731933hswineSwitzerland	3h_s	0.157346	0.163508	0.166688	0.167592	0.162157	0.162912	0.16236	0.165989	0.160572	0.162374	0.162126	0.163276	0.159541	0.163374	0.161263	0.160988	0.165478	0.163003	0.16397	0.165564	0.161256	0.158199	0.161164	0.150584	0.165035	0.16407	0.163025	0.160919	0.161541	0.161931	0.16873	0.16227	0.16307	0.155194	0.159741	0.158405	0.163473	0.157757	0.159743	0.159847	0.160808	0.160499	0.160569	0.160259	0.162353	0.160819	0.161581	0.16217
KW13F	3h_s	0.162506	0.165133	0.169392	0.169502	0.164883	0.16564	0.16564	0.168171	0.167558	0.16967	0.165	0.166958	0.163197	0.165144	0.165482	0.164375	0.170653	0.168714	0.168566	0.16933	0.166096	0.163295	0.163787	0.155629	0.163686	0.168554	0.165554	0.164823	0.164135	0.167526	0.171009	0.16734	0.169187	0.159157	0.163527	0.160982	0.169726	0.161437	0.162359	0.162465	0.162875	0.163668	0.163187	0.163427	0.162662	0.161996	0.166717	0.167867
KY7809573hhumanSwitzerland	3h_s	0.169434	0.169165	0.175195	0.174707	0.170101	0.170585	0.170024	0.173429	0.171465	0.173118	0.172345	0.171113	0.167304	0.172611	0.172458	0.171335	0.176881	0.174909	0.17532	0.175733	0.17219	0.169913	0.170942	0.160313	0.170641	0.172065	0.170921	0.167657	0.168011	0.175721	0.177736	0.169924	0.174043	0.16539	0.169543	0.168369	0.172626	0.166847	0.172321	0.172434	0.173969	0.173725	0.172603	0.172284	0.171496	0.169498	0.168514	0.169673
WB40	3h_s	0.163723	0.16289	0.167591	0.165659	0.165419	0.164095	0.163541	0.166975	0.1604	0.162615	0.161749	0.164113	0.16092	0.165974	0.163094	0.162542	0.170989	0.169609	0.169461	0.167752	0.163843	0.159262	0.166808	0.159917	0.158887	0.164936	0.161366	0.157308	0.154502	0.16589	0.171211	0.160538	0.164873	0.157034	0.161666	0.16122	0.165105	0.159816	0.16084	0.161495	0.161355	0.161115	0.162838	0.161976	0.162181	0.159887	0.163034	0.163901
WB36	3h_s	0.16341	0.163132	0.167833	0.165901	0.164551	0.163506	0.162953	0.167217	0.16009	0.16175	0.161991	0.163245	0.160057	0.165105	0.162783	0.162231	0.171232	0.169852	0.169703	0.167994	0.163531	0.159503	0.16705	0.159058	0.159128	0.165178	0.161608	0.157549	0.154195	0.166689	0.170894	0.160779	0.165115	0.156727	0.161356	0.161461	0.164792	0.159506	0.16053	0.161185	0.161045	0.160805	0.162527	0.161665	0.161871	0.159025	0.16383	0.164698
WB33	3h_s	0.162857	0.163132	0.167833	0.165901	0.164551	0.163506	0.162953	0.167217	0.159539	0.161198	0.161438	0.162691	0.159506	0.165105	0.16223	0.161678	0.170672	0.169294	0.169145	0.167437	0.162979	0.158953	0.166494	0.159058	0.158852	0.164623	0.161056	0.157549	0.153649	0.166132	0.170333	0.160228	0.16456	0.15618	0.160806	0.161461	0.164515	0.159506	0.16053	0.161185	0.161045	0.160805	0.162527	0.161665	0.161871	0.159025	0.163553	0.16442
MG6741643lswineItaly	3l	0.166938	0.164503	0.167141	0.167978	0.164853	0.165578	0.165578	0.164083	0.166269	0.168625	0.165303	0.167569	0.164039	0.170193	0.161999	0.16283	0.164163	0.164091	0.164189	0.166982	0.163555	0.162234	0.167496	0.166134	0.164706	0.163639	0.162451	0.164707	0.161685	0.170885	0.170002	0.167287	0.167863	0.16223	0.163099	0.167333	0.16696	0.16631	0.160233	0.16089	0.159097	0.159888	0.161061	0.16075	0.162576	0.162561	0.169321	0.169637
KY7669993lswineItaly	3l	0.166079	0.165106	0.168661	0.16803	0.165808	0.165904	0.165904	0.165034	0.166246	0.167206	0.165629	0.166152	0.163181	0.171016	0.161693	0.162525	0.164487	0.164415	0.163885	0.166924	0.162696	0.160823	0.166008	0.167542	0.166145	0.164449	0.163014	0.165589	0.163319	0.171786	0.172106	0.167338	0.167842	0.16421	0.163831	0.166548	0.168405	0.166842	0.1611	0.161759	0.159961	0.160755	0.161931	0.161618	0.163449	0.163994	0.171021	0.171339
JQ9536643lswineFrance	3l	0.162967	0.164074	0.165111	0.164386	0.161446	0.161616	0.161063	0.161929	0.157481	0.160653	0.165328	0.159997	0.157067	0.160444	0.159407	0.160236	0.16159	0.160689	0.160168	0.158787	0.156209	0.155798	0.165472	0.158718	0.161444	0.158754	0.157445	0.158821	0.157891	0.168977	0.166865	0.165676	0.164993	0.15985	0.162026	0.162233	0.162794	0.159375	0.159681	0.160337	0.159096	0.158787	0.158856	0.159096	0.160678	0.162872	0.164148	0.165016
MF4441213lhumanFrance	3l	0.171242	0.166597	0.16827	0.164019	0.168603	0.16849	0.167931	0.16894	0.171107	0.166818	0.170657	0.169778	0.166779	0.172233	0.165806	0.167799	0.172459	0.172984	0.171313	0.170581	0.168574	0.166416	0.171129	0.163043	0.165313	0.167036	0.166465	0.16678	0.165293	0.171446	0.175665	0.172639	0.174449	0.164942	0.166619	0.165722	0.16814	0.168047	0.17275	0.173425	0.172712	0.171553	0.17247	0.17159	0.172112	0.169741	0.166297	0.16745
MF4441313lhumanFrance	3l	0.171517	0.166233	0.166861	0.16512	0.167529	0.167975	0.167138	0.169762	0.167904	0.16746	0.170211	0.167861	0.16488	0.17193	0.165893	0.167602	0.171799	0.172323	0.171218	0.170451	0.165459	0.163518	0.17141	0.16376	0.166001	0.169272	0.165032	0.16656	0.166123	0.169254	0.174205	0.168365	0.169428	0.167152	0.1687	0.168495	0.172284	0.171428	0.17045	0.170562	0.169854	0.16898	0.168981	0.169223	0.169669	0.16385	0.168164	0.16876
MW355275_HESQL113_cl0_count_690_consensus_NT	3l	0.174159	0.169764	0.16952	0.168159	0.16827	0.168717	0.168158	0.17219	0.171723	0.170063	0.171554	0.172046	0.169037	0.175632	0.16827	0.168867	0.176169	0.175409	0.173731	0.172398	0.168073	0.165291	0.176249	0.166693	0.168272	0.17135	0.170489	0.174255	0.169372	0.172065	0.179573	0.172826	0.173826	0.170341	0.170841	0.168995	0.174197	0.175633	0.175051	0.175166	0.174451	0.173571	0.174771	0.175014	0.175855	0.171088	0.170028	0.170625
LC4905793bswinejapan	3b	0.165801	0.166382	0.168612	0.167423	0.16637	0.165946	0.16539	0.167592	0.166724	0.17106	0.169585	0.165535	0.162077	0.164095	0.162945	0.163259	0.164453	0.165435	0.164974	0.165956	0.166031	0.161963	0.165864	0.160235	0.162107	0.164139	0.163152	0.162454	0.167464	0.166472	0.169027	0.165232	0.173654	0.164121	0.166796	0.163764	0.167297	0.164896	0.166685	0.168468	0.16602	0.165635	0.166263	0.165392	0.163325	0.168687	0.166063	0.167218
AB4812293bswineJapan	3b	0.165801	0.166382	0.168612	0.167423	0.16637	0.165946	0.16539	0.167592	0.166724	0.17106	0.169585	0.165535	0.162077	0.164095	0.162945	0.163259	0.164453	0.165435	0.164974	0.165956	0.166031	0.161963	0.165864	0.160235	0.162107	0.164139	0.163152	0.162454	0.167464	0.166472	0.169027	0.165232	0.173654	0.164121	0.166796	0.163764	0.167297	0.164896	0.166685	0.168468	0.16602	0.165635	0.166263	0.165392	0.163325	0.168687	0.166063	0.167218
AB2221833bdeerJapan	3b	0.166739	0.162515	0.164319	0.162855	0.16483	0.164962	0.164408	0.162372	0.16501	0.164473	0.164617	0.169811	0.166253	0.166811	0.162869	0.162003	0.167309	0.169173	0.168074	0.166289	0.165708	0.163442	0.167005	0.158819	0.160723	0.164725	0.160376	0.162244	0.160615	0.168732	0.171818	0.165162	0.171479	0.165637	0.16647	0.163656	0.167952	0.164537	0.165563	0.166156	0.164972	0.165214	0.16647	0.166155	0.161976	0.165211	0.165108	0.165701
LC3868553bhumanjapan	3b	0.170035	0.16561	0.169212	0.169161	0.167582	0.1666	0.166044	0.165947	0.16836	0.16783	0.169267	0.174711	0.17112	0.170279	0.167708	0.167394	0.173351	0.175234	0.173556	0.169511	0.170072	0.166431	0.170224	0.161683	0.167052	0.167626	0.164122	0.162662	0.164948	0.173955	0.172566	0.169007	0.175122	0.169441	0.169755	0.170276	0.173704	0.169813	0.165875	0.166468	0.164657	0.164344	0.166154	0.165839	0.160014	0.171103	0.16864	0.169237
AB2363203bmongooseJapan	3b	0.168304	0.162931	0.165984	0.164586	0.166009	0.166286	0.165731	0.166394	0.161442	0.16806	0.164544	0.163577	0.160065	0.162563	0.160443	0.159097	0.168256	0.169805	0.168705	0.16528	0.162442	0.160333	0.168677	0.154937	0.162556	0.163574	0.160098	0.15851	0.16089	0.167055	0.17101	0.161446	0.172282	0.16262	0.167062	0.162895	0.166944	0.165794	0.165984	0.165465	0.166505	0.164453	0.16682	0.166505	0.16184	0.160798	0.164065	0.164657
AB3017103bhumanJapan	3b	0.167463	0.160644	0.16445	0.162851	0.161054	0.160638	0.160638	0.162399	0.162442	0.164749	0.1659	0.165695	0.161619	0.159823	0.162833	0.161241	0.164722	0.166262	0.164614	0.166359	0.164316	0.161093	0.168324	0.158233	0.158924	0.165659	0.162832	0.162832	0.166058	0.168158	0.172151	0.159993	0.173197	0.163245	0.166651	0.162407	0.165163	0.164462	0.168102	0.168697	0.16855	0.16705	0.167752	0.167993	0.162767	0.164651	0.166049	0.166643
AB6309713bhumanJapan	3b	0.166701	0.163459	0.168896	0.165017	0.164006	0.164765	0.16421	0.16585	0.163138	0.1694	0.167588	0.172621	0.169325	0.172037	0.168507	0.168824	0.166033	0.166203	0.164068	0.165038	0.166444	0.16404	0.163218	0.159684	0.166809	0.166654	0.165271	0.166035	0.164706	0.167238	0.171497	0.163914	0.172058	0.170878	0.168955	0.169272	0.170448	0.16629	0.169403	0.17	0.170411	0.168978	0.170243	0.169367	0.165709	0.168466	0.169948	0.171108
AB2221823bdeerJapan	3b	0.16703	0.162697	0.168337	0.163593	0.164112	0.164245	0.163691	0.168468	0.166097	0.174877	0.175327	0.168481	0.165488	0.169233	0.167224	0.164196	0.167565	0.168236	0.167139	0.164068	0.164112	0.161547	0.167576	0.158647	0.164131	0.168651	0.167162	0.167866	0.166773	0.172099	0.173173	0.164472	0.171853	0.166314	0.167283	0.166664	0.170283	0.168223	0.17194	0.171978	0.171268	0.169758	0.170466	0.170148	0.166757	0.16781	0.170622	0.169462
AB0913943bhumanJapan	3b	0.167074	0.161922	0.167397	0.164028	0.16171	0.162396	0.161844	0.159744	0.161989	0.167559	0.164391	0.165173	0.16103	0.166447	0.160647	0.16013	0.16131	0.161416	0.160409	0.161793	0.15985	0.157442	0.169717	0.152994	0.157202	0.162072	0.156927	0.156136	0.163202	0.166484	0.16929	0.160749	0.174697	0.163131	0.168016	0.164165	0.167028	0.164527	0.165515	0.166107	0.164854	0.165096	0.166277	0.165408	0.16166	0.161553	0.162772	0.163363
AB2466763bunknownJapan	3b	0.172694	0.167936	0.171995	0.168345	0.166011	0.166976	0.16642	0.167364	0.172877	0.171704	0.171049	0.168396	0.164852	0.170023	0.167395	0.167711	0.172001	0.173803	0.171403	0.170355	0.167378	0.165805	0.172618	0.161925	0.166316	0.166595	0.164188	0.163775	0.168887	0.168885	0.173321	0.166409	0.17903	0.170264	0.170711	0.166897	0.17514	0.170621	0.173909	0.173948	0.173234	0.17116	0.172992	0.172673	0.170133	0.17195	0.172987	0.174153
AB2919633bhumanJapan	3b	0.168395	0.168949	0.171893	0.172228	0.173443	0.174131	0.17357	0.168486	0.169995	0.165367	0.166418	0.169471	0.166551	0.169381	0.16843	0.169659	0.167996	0.16835	0.167814	0.167255	0.163965	0.163751	0.17046	0.16317	0.164603	0.169043	0.167072	0.166514	0.166297	0.170089	0.172653	0.166852	0.174889	0.166672	0.171859	0.165549	0.17319	0.167947	0.170218	0.17033	0.16788	0.168049	0.169309	0.168436	0.165731	0.167364	0.165516	0.166109
AB2919623bhumanJapan	3b	0.168781	0.165315	0.164169	0.166799	0.164473	0.163599	0.163046	0.16416	0.163609	0.165776	0.164215	0.17005	0.16643	0.167205	0.166537	0.166574	0.169806	0.169769	0.168672	0.169973	0.16402	0.160017	0.164583	0.161161	0.160782	0.163763	0.158851	0.160779	0.160744	0.166893	0.172295	0.165702	0.1713	0.162263	0.164617	0.163956	0.164736	0.162623	0.165861	0.167636	0.16527	0.165753	0.165897	0.166138	0.163144	0.166697	0.166386	0.166908
AP0034303bhumanJapan	3b	0.164023	0.165779	0.16877	0.164899	0.166081	0.166768	0.16649	0.165632	0.168565	0.17181	0.164956	0.166128	0.162596	0.164993	0.162071	0.162455	0.17078	0.171773	0.170667	0.169619	0.170666	0.16821	0.172014	0.166674	0.169567	0.170426	0.166273	0.168617	0.17022	0.17292	0.170693	0.167558	0.175774	0.167002	0.165564	0.166058	0.169812	0.166146	0.168939	0.169535	0.167716	0.16768	0.16664	0.166603	0.163907	0.168332	0.173677	0.174844
AB3696913bhumanJapan	3b	0.169309	0.170017	0.16827	0.166177	0.166634	0.166138	0.165583	0.166176	0.168997	0.165781	0.168677	0.168766	0.164668	0.169832	0.162549	0.161478	0.167852	0.168521	0.166869	0.163529	0.167434	0.164719	0.16888	0.164863	0.166783	0.166871	0.16682	0.166216	0.163827	0.173273	0.174908	0.166505	0.176956	0.167716	0.170429	0.168866	0.174524	0.171647	0.170501	0.171098	0.168161	0.16896	0.16792	0.167604	0.164869	0.169813	0.17234	0.173501
AB1890713bdeerJapan	3b	0.165996	0.162546	0.164691	0.163958	0.164305	0.164715	0.164161	0.16368	0.169252	0.171414	0.169271	0.163637	0.161305	0.166131	0.164453	0.162549	0.172161	0.17368	0.172011	0.170198	0.163895	0.162368	0.173545	0.162787	0.168116	0.1702	0.165329	0.165885	0.169121	0.174378	0.175714	0.167096	0.176977	0.164872	0.166394	0.163235	0.17138	0.166058	0.173895	0.173933	0.172662	0.171786	0.171861	0.172103	0.1685	0.167197	0.167662	0.168186
AB4436233bswineJapan	3b	0.164429	0.161543	0.164381	0.162883	0.159333	0.158301	0.157752	0.159402	0.164375	0.164526	0.165891	0.162665	0.158614	0.164045	0.159891	0.15965	0.163079	0.163212	0.162204	0.161896	0.159988	0.159678	0.165145	0.160336	0.161822	0.162972	0.156999	0.159888	0.159336	0.165254	0.166318	0.157239	0.169631	0.159749	0.163268	0.157548	0.162964	0.15927	0.161785	0.161891	0.162786	0.161576	0.16144	0.161128	0.157002	0.163635	0.16483	0.164866
AB2919603bhumanJapan	3b	0.164152	0.162373	0.164659	0.162608	0.159059	0.158027	0.157479	0.159127	0.163545	0.16314	0.164501	0.162943	0.15889	0.164323	0.159615	0.159374	0.162802	0.162936	0.161375	0.161066	0.159713	0.159404	0.164869	0.15968	0.161858	0.163321	0.157583	0.160474	0.159922	0.163483	0.166112	0.156175	0.169352	0.159784	0.162751	0.158681	0.163831	0.159546	0.162927	0.163034	0.163929	0.162716	0.162581	0.162269	0.158131	0.163913	0.164552	0.164588
AB2919573bhumanJapan	3b	0.164428	0.162925	0.165212	0.163712	0.16071	0.159675	0.159125	0.160779	0.165205	0.166228	0.165468	0.162871	0.15882	0.16425	0.160097	0.159856	0.165022	0.165155	0.164142	0.162656	0.161364	0.161054	0.165977	0.161093	0.162375	0.164081	0.158098	0.160438	0.161058	0.164975	0.165374	0.156381	0.170749	0.161401	0.16375	0.15892	0.164071	0.160373	0.163721	0.163828	0.164723	0.163509	0.163374	0.163062	0.159535	0.165265	0.165386	0.165422
AB2919543bhumanJapan	3b	0.166134	0.160956	0.163238	0.162297	0.1582	0.158336	0.157787	0.158817	0.164411	0.164563	0.165299	0.162701	0.158649	0.163526	0.160479	0.160791	0.163115	0.163248	0.161686	0.161931	0.159473	0.159713	0.164627	0.160197	0.16217	0.163634	0.157892	0.161336	0.160232	0.164072	0.166913	0.156484	0.169109	0.159819	0.163339	0.158715	0.163035	0.160133	0.164625	0.164733	0.165628	0.164412	0.164278	0.163964	0.15981	0.165061	0.165703	0.165739
AB2919513bhumanJapan	3b	0.165575	0.162371	0.164934	0.162053	0.160434	0.159468	0.158918	0.1594	0.164963	0.164005	0.164669	0.161035	0.157546	0.162415	0.160235	0.159994	0.163112	0.163246	0.162237	0.162413	0.160021	0.159711	0.16407	0.16161	0.161786	0.162451	0.158132	0.1613	0.161299	0.165711	0.164018	0.155318	0.169106	0.159782	0.16299	0.156483	0.161614	0.157615	0.162095	0.162754	0.163096	0.162438	0.162855	0.162543	0.157855	0.164188	0.164478	0.164514
AB2919553bhumanJapan	3b	0.164427	0.163442	0.166842	0.165962	0.161502	0.161636	0.161085	0.159091	0.164927	0.166676	0.16519	0.164886	0.161373	0.16738	0.16321	0.162969	0.165299	0.165432	0.164419	0.164112	0.159436	0.160227	0.165699	0.160747	0.164419	0.163838	0.159508	0.16268	0.162127	0.167623	0.166415	0.15693	0.169629	0.161401	0.163231	0.158164	0.162132	0.160096	0.162613	0.162719	0.163614	0.162402	0.16282	0.162508	0.157821	0.165821	0.167059	0.167096
AB2919533bhumanJapan	3b	0.1638	0.162818	0.165587	0.165264	0.16088	0.161014	0.160464	0.159022	0.164999	0.166749	0.164562	0.164258	0.16075	0.166507	0.161961	0.16172	0.164671	0.164804	0.163792	0.163486	0.159676	0.160467	0.165071	0.160057	0.163792	0.163766	0.158888	0.162057	0.161504	0.167029	0.167396	0.157204	0.169275	0.161055	0.162883	0.157958	0.162408	0.15975	0.16313	0.163237	0.164132	0.162919	0.163337	0.163025	0.158334	0.164914	0.166077	0.166113
AB2919523bhumanJapan	3b	0.164184	0.1632	0.166527	0.165648	0.162364	0.161946	0.161394	0.161053	0.163648	0.165877	0.165502	0.165128	0.162237	0.16693	0.162413	0.162172	0.166169	0.166301	0.165286	0.16498	0.161949	0.161639	0.166567	0.159816	0.163309	0.163837	0.159576	0.162127	0.161574	0.167452	0.166243	0.15614	0.168825	0.160608	0.16209	0.156209	0.162443	0.159302	0.162301	0.162407	0.163301	0.162091	0.162508	0.162196	0.157513	0.166134	0.164513	0.164549
AB2919563bhumanJapan	3b	0.165309	0.164042	0.165986	0.163998	0.162372	0.161954	0.161401	0.161059	0.166364	0.167356	0.167747	0.164934	0.161691	0.166316	0.163532	0.163291	0.166742	0.166874	0.165856	0.164993	0.16251	0.162751	0.165747	0.161546	0.165228	0.165832	0.160927	0.164735	0.163	0.167712	0.166258	0.158959	0.171087	0.162271	0.164384	0.158406	0.163561	0.162144	0.165746	0.165854	0.166751	0.165531	0.165397	0.165082	0.160912	0.166149	0.167318	0.167354
FJ5278323bswineChina	3b	0.16804	0.168861	0.169625	0.166579	0.166651	0.166504	0.165947	0.165393	0.16502	0.166981	0.17401	0.170898	0.168208	0.169644	0.169327	0.167965	0.171102	0.171815	0.171345	0.172226	0.168604	0.164766	0.167429	0.163737	0.167102	0.166924	0.163775	0.163803	0.165987	0.168678	0.1755	0.16834	0.176513	0.165048	0.169428	0.166955	0.166521	0.167288	0.168359	0.169587	0.16825	0.167306	0.168009	0.167693	0.16405	0.168249	0.171541	0.17214
AB2221843bdeerJapan	3b	0.171157	0.170255	0.173028	0.175373	0.167366	0.168056	0.167497	0.167644	0.169581	0.170986	0.175711	0.177516	0.174464	0.178143	0.174142	0.174464	0.178159	0.179985	0.178364	0.179295	0.173873	0.17147	0.181837	0.16839	0.1672	0.167957	0.165949	0.166472	0.167832	0.175626	0.17846	0.174912	0.182444	0.172802	0.171474	0.172087	0.174416	0.174123	0.174281	0.175523	0.174731	0.172649	0.173925	0.173042	0.170219	0.173845	0.176525	0.176564
AB0739123bswineJapan	3b	0.163017	0.164461	0.166017	0.163413	0.161406	0.160918	0.160366	0.162511	0.16397	0.169362	0.16828	0.167238	0.164015	0.167708	0.165127	0.165513	0.158062	0.158407	0.156855	0.159236	0.163415	0.162549	0.16169	0.160579	0.166336	0.165207	0.161173	0.165224	0.165744	0.168918	0.171064	0.164256	0.171549	0.165672	0.164597	0.161612	0.16478	0.164294	0.16888	0.169476	0.169888	0.167268	0.169088	0.168771	0.164184	0.164798	0.164982	0.166136
KJ5079563bswineCanada	3b	0.159676	0.157614	0.161147	0.162695	0.157956	0.158092	0.157545	0.158263	0.160634	0.162193	0.160399	0.162063	0.159125	0.161157	0.15679	0.157922	0.162751	0.164521	0.162333	0.159263	0.161734	0.157101	0.160155	0.155156	0.163091	0.155759	0.157064	0.160019	0.160223	0.161402	0.166639	0.157098	0.171953	0.157786	0.164564	0.164911	0.165336	0.158131	0.161698	0.162284	0.162144	0.160665	0.162731	0.162419	0.156492	0.162894	0.166676	0.167268
HESQL076_cl0_HESQL76_cl0_count_262_consensus_NT	3b	0.167116	0.168178	0.167268	0.172106	0.161784	0.161642	0.16109	0.164273	0.168811	0.171907	0.167808	0.173371	0.169518	0.17086	0.168047	0.168849	0.173634	0.174761	0.171962	0.170204	0.170112	0.166156	0.170711	0.16599	0.165344	0.168747	0.165901	0.167197	0.169141	0.171145	0.176142	0.17144	0.179938	0.169983	0.1757	0.170967	0.175882	0.170527	0.172218	0.172816	0.172181	0.170672	0.17138	0.171621	0.166673	0.174764	0.168654	0.16869
AF0606683ahumanUSA	3a	0.169422	0.162615	0.16306	0.162266	0.16279	0.162853	0.1623	0.16116	0.164767	0.165846	0.169611	0.17039	0.166834	0.167319	0.168398	0.1692	0.165517	0.165723	0.165335	0.169553	0.166711	0.164551	0.167912	0.159917	0.163945	0.165972	0.160337	0.161514	0.163381	0.168489	0.165686	0.16345	0.166009	0.168068	0.165878	0.166615	0.165142	0.165495	0.169482	0.170709	0.168816	0.167872	0.16941	0.168816	0.166216	0.16782	0.166462	0.166498
AB4812283aswineJapan	3a	0.16716	0.161468	0.163712	0.161948	0.164961	0.165576	0.165576	0.162499	0.165346	0.1657	0.168589	0.16823	0.164141	0.161132	0.161197	0.161715	0.161827	0.162657	0.161027	0.166918	0.160951	0.159366	0.16974	0.159572	0.163586	0.167111	0.162994	0.162166	0.165276	0.162522	0.171213	0.163925	0.165997	0.166071	0.165829	0.167195	0.167314	0.168592	0.163945	0.165712	0.163288	0.163458	0.164704	0.164944	0.161553	0.16519	0.165156	0.165748
JN8374813ahumanUSA	3a	0.161026	0.159677	0.161845	0.159847	0.161261	0.161947	0.161396	0.163016	0.164649	0.164447	0.165205	0.164778	0.16182	0.167064	0.162061	0.160646	0.164356	0.164562	0.164105	0.165806	0.161122	0.160362	0.162815	0.15813	0.162784	0.163908	0.16279	0.158578	0.16278	0.165406	0.164778	0.161677	0.166192	0.165231	0.164301	0.165407	0.16216	0.164769	0.163766	0.166155	0.163731	0.165146	0.165771	0.164905	0.162408	0.165917	0.161859	0.162448
AF0606693ahumanUSA	3a	0.158579	0.155629	0.156965	0.155253	0.157032	0.157169	0.156621	0.159159	0.159265	0.161233	0.163677	0.16079	0.157307	0.161269	0.159266	0.158957	0.162863	0.162827	0.16175	0.162061	0.15789	0.158851	0.159162	0.157066	0.157307	0.159753	0.156927	0.154563	0.155937	0.163596	0.165092	0.160574	0.161341	0.160813	0.159643	0.163747	0.157102	0.162999	0.162424	0.164256	0.163491	0.163491	0.163563	0.162699	0.159359	0.161686	0.15865	0.159236
KJ5079553aswineCanada	3a	0.16584	0.161291	0.162322	0.163942	0.163015	0.163148	0.162597	0.16702	0.163503	0.164792	0.168849	0.168044	0.164514	0.164443	0.166142	0.165829	0.166081	0.1666	0.16496	0.168197	0.161154	0.160944	0.166251	0.159502	0.164372	0.168188	0.160677	0.161159	0.161777	0.16745	0.165394	0.16444	0.169438	0.166515	0.164192	0.166971	0.163745	0.161297	0.166995	0.168215	0.16772	0.165395	0.165467	0.165154	0.162377	0.161718	0.158167	0.158752
JN5640063ahumanUSA	3a	0.166447	0.164437	0.163181	0.166554	0.162526	0.16318	0.162625	0.1637	0.167308	0.166121	0.168488	0.168422	0.165427	0.170859	0.165633	0.164204	0.167702	0.168541	0.166958	0.168391	0.168412	0.167075	0.166326	0.160931	0.164858	0.169393	0.166989	0.165693	0.161588	0.171649	0.170202	0.16291	0.17204	0.166665	0.164779	0.167467	0.162976	0.167204	0.167633	0.16942	0.168082	0.16658	0.168399	0.168082	0.164095	0.169923	0.166595	0.166632
HQ3895433ahumanUK	3a	0.164555	0.163667	0.162414	0.165224	0.161483	0.162136	0.161582	0.163486	0.165973	0.165697	0.167152	0.165962	0.162983	0.168394	0.16319	0.161767	0.168955	0.169795	0.168209	0.169083	0.16624	0.164911	0.165273	0.162212	0.164921	0.170368	0.167197	0.164642	0.1611	0.17118	0.169287	0.163324	0.171533	0.165963	0.16408	0.166485	0.162557	0.165034	0.16693	0.168714	0.167379	0.165879	0.167695	0.167379	0.162847	0.169139	0.164701	0.164737
HESQL016_cl0_count_26_consensus_NT	3a	0.163433	0.161689	0.164462	0.163763	0.162555	0.163243	0.162689	0.16404	0.164605	0.167247	0.170371	0.170148	0.166592	0.167395	0.164221	0.165999	0.170111	0.170708	0.169047	0.17181	0.164389	0.165223	0.1675	0.161923	0.162527	0.168199	0.166323	0.162456	0.161343	0.166266	0.170431	0.162243	0.167772	0.164985	0.16349	0.166276	0.163004	0.163462	0.162513	0.164283	0.163515	0.16265	0.162444	0.162132	0.158987	0.166499	0.168919	0.170077
AB6309703ahumanJapan	3a	0.165637	0.164502	0.166557	0.16554	0.166098	0.166787	0.166787	0.162863	0.167855	0.167542	0.171778	0.166523	0.162985	0.169664	0.165769	0.165455	0.168787	0.170188	0.167968	0.166535	0.164743	0.16231	0.161939	0.162108	0.169012	0.168032	0.162499	0.166363	0.165939	0.168153	0.167218	0.162805	0.168336	0.165893	0.163285	0.169814	0.167116	0.164584	0.165458	0.166679	0.165978	0.165593	0.164904	0.1657	0.16229	0.170057	0.162608	0.162644
AB0749183ahumanJapan	3a	0.164268	0.164285	0.166409	0.164283	0.165673	0.166361	0.165805	0.162096	0.167912	0.165928	0.170784	0.164348	0.160828	0.1672	0.164715	0.164958	0.168356	0.169756	0.167539	0.16583	0.162933	0.160509	0.160411	0.160511	0.16398	0.165013	0.159236	0.162734	0.161206	0.167592	0.167069	0.164605	0.168466	0.16623	0.162793	0.167355	0.166895	0.164825	0.165867	0.167087	0.166386	0.165447	0.165313	0.165554	0.162183	0.17071	0.161147	0.161182
AB0749203ahumanJapan	3a	0.166015	0.164744	0.1668	0.164948	0.166341	0.167029	0.166472	0.165674	0.166764	0.166513	0.168307	0.165504	0.161975	0.165979	0.164197	0.164512	0.168056	0.169139	0.167238	0.168394	0.164843	0.163242	0.160172	0.162522	0.167966	0.169118	0.16504	0.162807	0.162316	0.168472	0.168411	0.164958	0.167801	0.167771	0.165749	0.170058	0.168123	0.169054	0.167404	0.169186	0.167925	0.167538	0.169077	0.168761	0.165641	0.170397	0.164975	0.16501
AB0898243ahumanJapan	3a	0.164016	0.163863	0.162271	0.163164	0.164311	0.164997	0.164443	0.164031	0.160406	0.16373	0.163694	0.163747	0.160789	0.166449	0.163872	0.16356	0.164509	0.165343	0.163146	0.163666	0.16106	0.158371	0.158269	0.157613	0.165089	0.165487	0.160339	0.163557	0.159405	0.165625	0.164132	0.159336	0.167928	0.162202	0.161614	0.165537	0.160854	0.165965	0.162884	0.164651	0.164508	0.163643	0.164338	0.164025	0.160667	0.16416	0.162287	0.162322
FJ4264043aswineKorea	3a	0.173137	0.168249	0.169795	0.168805	0.168637	0.169401	0.168841	0.167054	0.171629	0.174333	0.176899	0.173536	0.170583	0.172987	0.171388	0.171352	0.16944	0.169402	0.167181	0.171108	0.168601	0.165796	0.1715	0.165526	0.171608	0.172572	0.171383	0.171293	0.169067	0.168612	0.177977	0.169175	0.171707	0.169612	0.169686	0.168713	0.16916	0.16961	0.168475	0.170898	0.170749	0.169873	0.172264	0.171384	0.16963	0.170506	0.168879	0.17004
FJ4264033aswineKorea	3a	0.170244	0.163284	0.165927	0.166616	0.165891	0.166651	0.166095	0.166229	0.169385	0.169742	0.171814	0.169834	0.166595	0.169015	0.168475	0.169278	0.166026	0.165042	0.163955	0.167481	0.166133	0.165674	0.16974	0.161172	0.166663	0.16658	0.166809	0.166907	0.16812	0.167362	0.1749	0.168061	0.168822	0.168644	0.166475	0.167989	0.169516	0.168698	0.16842	0.16972	0.170058	0.167996	0.170375	0.1695	0.16776	0.169177	0.168752	0.169911
MG8338363aswineMexico	3a	0.166654	0.165468	0.167936	0.164731	0.166122	0.165698	0.165143	0.167097	0.168529	0.170583	0.171606	0.168748	0.165201	0.169146	0.168195	0.168997	0.170766	0.170654	0.169701	0.169627	0.167307	0.166532	0.171065	0.165223	0.166108	0.167552	0.163047	0.163176	0.162828	0.167617	0.17245	0.165152	0.172619	0.16658	0.166122	0.167768	0.161508	0.164083	0.172035	0.173267	0.171924	0.169933	0.171197	0.17088	0.166326	0.167676	0.166465	0.166501
KT4475283ahumanSingapore	3a	0.163318	0.160129	0.162268	0.159954	0.159715	0.160333	0.159782	0.159782	0.161408	0.164708	0.166013	0.165697	0.162728	0.168268	0.161098	0.160512	0.161868	0.162699	0.16162	0.163873	0.162962	0.159094	0.163936	0.162546	0.160237	0.160274	0.157511	0.156067	0.156654	0.164754	0.162706	0.160476	0.16698	0.166157	0.165009	0.16526	0.161302	0.159752	0.162824	0.163485	0.164523	0.163101	0.16404	0.163726	0.161635	0.164341	0.163392	0.163428
KT4475263ahumanSingapore	3a	0.163488	0.162785	0.163544	0.160676	0.163479	0.164095	0.163541	0.162435	0.162684	0.165711	0.163892	0.16782	0.164285	0.168085	0.163205	0.162617	0.165093	0.165927	0.16484	0.167101	0.164445	0.161744	0.164176	0.163824	0.160615	0.16107	0.159268	0.158372	0.157307	0.167432	0.162599	0.16006	0.167149	0.167716	0.163998	0.165429	0.159265	0.161442	0.165417	0.166637	0.16712	0.165695	0.166637	0.166322	0.164217	0.166497	0.164539	0.164575
AF0828433aswineUSA	3a	0.15837	0.162077	0.161766	0.160527	0.162181	0.162245	0.161695	0.16063	0.160393	0.161052	0.160807	0.161438	0.158507	0.162637	0.159674	0.158268	0.160157	0.161292	0.160223	0.163356	0.160393	0.157173	0.160946	0.157272	0.15676	0.158164	0.1558	0.156794	0.153455	0.160332	0.161127	0.155702	0.161436	0.160083	0.157275	0.161702	0.155362	0.155466	0.159156	0.160906	0.159053	0.15813	0.158814	0.158505	0.155711	0.161299	0.158819	0.158854
AB5917343amongooseJapan	3a	0.164416	0.162844	0.167733	0.166331	0.165403	0.165258	0.164705	0.164045	0.163261	0.166939	0.167494	0.16728	0.16313	0.164381	0.164924	0.164335	0.163271	0.162994	0.163093	0.164271	0.163878	0.162596	0.163162	0.158162	0.161435	0.166585	0.162473	0.163191	0.160396	0.168491	0.167822	0.165958	0.171953	0.166598	0.164593	0.168553	0.162052	0.162954	0.167599	0.168262	0.168599	0.166553	0.166626	0.166313	0.165258	0.164926	0.164937	0.164973
MH4500223ahumanThailand	3a	0.169363	0.165451	0.166597	0.169512	0.16604	0.167282	0.166727	0.164509	0.162786	0.167582	0.167471	0.165898	0.16293	0.167171	0.163342	0.163031	0.163492	0.164603	0.162688	0.16411	0.165859	0.165089	0.168063	0.163267	0.167411	0.168202	0.166575	0.165355	0.164791	0.169471	0.171453	0.166948	0.173041	0.164861	0.162228	0.16573	0.166284	0.162514	0.166102	0.167878	0.167105	0.166791	0.166864	0.16655	0.163485	0.165403	0.164742	0.164777
KF3035023aswineGermany	3a	0.166191	0.162541	0.1614	0.160569	0.163958	0.164333	0.163779	0.162016	0.165587	0.163446	0.170372	0.16998	0.166433	0.166955	0.167679	0.169315	0.167028	0.167306	0.165733	0.166421	0.169312	0.166311	0.164838	0.160263	0.165321	0.169919	0.167241	0.165634	0.165357	0.163794	0.163729	0.162541	0.169608	0.16413	0.161918	0.163683	0.162549	0.162445	0.168145	0.168811	0.166372	0.165433	0.167241	0.166926	0.16331	0.162621	0.1645	0.165648
MH5041303ahumanUK	3a	0.166715	0.166591	0.166869	0.165851	0.170855	0.170388	0.169828	0.168358	0.165548	0.164197	0.172299	0.171534	0.167965	0.172717	0.169156	0.171364	0.168674	0.169233	0.167018	0.16862	0.169699	0.166408	0.166286	0.164192	0.164786	0.169506	0.16368	0.163852	0.162214	0.16718	0.164798	0.164956	0.166469	0.166904	0.16607	0.167465	0.163959	0.163855	0.167838	0.169624	0.167172	0.166543	0.167802	0.167486	0.164924	0.166582	0.167348	0.168504
KX9819113aswineChina	3a	0.165149	0.161224	0.163816	0.160844	0.160223	0.161668	0.161117	0.160497	0.165103	0.167639	0.171075	0.166372	0.164585	0.166638	0.16624	0.164891	0.170593	0.170032	0.169494	0.170648	0.168072	0.167298	0.164547	0.157475	0.171392	0.171825	0.1673	0.167432	0.164825	0.165843	0.165841	0.162505	0.167931	0.166237	0.166032	0.162878	0.164969	0.165913	0.167309	0.16853	0.167756	0.166887	0.169812	0.16894	0.167316	0.169379	0.172781	0.17338
KT7270283aswineChina	3a	0.164908	0.160708	0.163299	0.160879	0.159708	0.161153	0.160602	0.159982	0.164584	0.16712	0.170554	0.166724	0.164935	0.166119	0.16659	0.16524	0.170631	0.17007	0.169532	0.170686	0.168109	0.167335	0.164029	0.156961	0.170554	0.170986	0.166466	0.166912	0.163995	0.165324	0.164695	0.161988	0.167411	0.16572	0.165514	0.162914	0.164451	0.164767	0.166791	0.168011	0.167238	0.16637	0.169293	0.168421	0.166799	0.168226	0.172258	0.172857
HESQL170_cl0_count_181_consensus_NT	3a	0.161166	0.163541	0.16354	0.165406	0.165998	0.166961	0.166406	0.161981	0.164997	0.168068	0.167472	0.166095	0.16313	0.164552	0.164855	0.164544	0.166651	0.166651	0.165008	0.164972	0.163229	0.162223	0.163271	0.15954	0.162336	0.163734	0.160021	0.163719	0.157168	0.15972	0.166263	0.157511	0.169475	0.166903	0.16219	0.163719	0.164936	0.161097	0.162464	0.163675	0.16284	0.161428	0.1626	0.161738	0.160253	0.166338	0.166582	0.166618
AY1154883jswineCanada	3j	0.172386	0.164165	0.164647	0.166272	0.163852	0.16544	0.164886	0.165404	0.166008	0.170423	0.167787	0.170671	0.166566	0.169013	0.165418	0.1649	0.170703	0.170665	0.169009	0.171357	0.16136	0.159158	0.168382	0.161916	0.163306	0.169005	0.16901	0.167931	0.166035	0.171101	0.176215	0.167602	0.174187	0.16896	0.168645	0.169032	0.171658	0.165009	0.17363	0.174865	0.174396	0.172605	0.174154	0.174396	0.171205	0.168526	0.170618	0.170655
LC1764923khumanJapan	3k	0.177344	0.167344	0.170314	0.166286	0.170425	0.171396	0.170835	0.16733	0.170744	0.173149	0.171719	0.176115	0.17251	0.176241	0.172509	0.172266	0.171457	0.172228	0.171757	0.172487	0.167683	0.165836	0.168371	0.162356	0.169906	0.170524	0.170599	0.171272	0.167297	0.169903	0.170695	0.171833	0.177571	0.168306	0.172468	0.165623	0.170451	0.169942	0.17149	0.172164	0.171379	0.170502	0.170576	0.170819	0.169665	0.169214	0.169588	0.170188
LC1310663khumanJapan	3k	0.170447	0.162491	0.166034	0.160063	0.16607	0.167352	0.166795	0.165681	0.168801	0.170111	0.167771	0.173263	0.170243	0.173316	0.170242	0.169999	0.171682	0.172451	0.171981	0.171379	0.163977	0.161586	0.165598	0.16176	0.167407	0.165501	0.163362	0.167442	0.164923	0.167885	0.166863	0.167928	0.173978	0.163838	0.168604	0.162833	0.164751	0.165113	0.170704	0.170816	0.170034	0.169159	0.168675	0.168917	0.167216	0.168298	0.168412	0.16901
AB3696893khumanJapan	3k	0.174121	0.162555	0.165538	0.160475	0.164847	0.165814	0.165257	0.165257	0.165754	0.16691	0.166324	0.172829	0.169813	0.17337	0.171139	0.172019	0.17125	0.172018	0.171548	0.17363	0.165223	0.162588	0.166325	0.162278	0.166279	0.16577	0.165371	0.16834	0.165191	0.168092	0.167617	0.168436	0.171178	0.163382	0.16762	0.165467	0.165712	0.16804	0.17287	0.172983	0.172197	0.17132	0.171395	0.171637	0.169924	0.166643	0.170863	0.171463
AB7402323kboarJapan	3k	0.170168	0.160098	0.163108	0.159542	0.158681	0.159989	0.159989	0.159542	0.166032	0.170786	0.164364	0.167456	0.164472	0.167795	0.16761	0.168486	0.166444	0.168086	0.166432	0.168742	0.16463	0.162205	0.165416	0.161065	0.166071	0.162569	0.162385	0.167052	0.159751	0.167396	0.168041	0.165127	0.168913	0.162757	0.165564	0.161718	0.167285	0.165418	0.168212	0.16888	0.168103	0.168418	0.16905	0.168733	0.166612	0.16354	0.162431	0.163023
MH4101748camelChina	8	0.254705	0.253875	0.252981	0.255256	0.250142	0.250022	0.250022	0.255536	0.252904	0.253854	0.264415	0.258837	0.256237	0.255939	0.260345	0.261	0.265588	0.263539	0.26348	0.267345	0.262448	0.261253	0.255632	0.255739	0.255288	0.261133	0.254997	0.254267	0.258737	0.265384	0.262857	0.254018	0.256857	0.25319	0.257663	0.257309	0.254979	0.254485	0.251385	0.252603	0.253796	0.252425	0.252875	0.25281	0.256084	0.259394	0.258125	0.258183
KX3878658acamelChina	8	0.267481	0.271089	0.264449	0.266531	0.260449	0.258996	0.258996	0.263068	0.266462	0.268444	0.276077	0.26594	0.264087	0.267765	0.261885	0.261014	0.264412	0.262757	0.262032	0.264855	0.269694	0.266101	0.265826	0.27175	0.266873	0.27005	0.265275	0.266173	0.262714	0.271932	0.269828	0.273318	0.265489	0.269231	0.267698	0.26889	0.273313	0.26358	0.26895	0.270879	0.27017	0.26956	0.270575	0.269165	0.270245	0.27302	0.272413	0.272474
KJ4961447camelUAE	7	0.273777	0.274483	0.276837	0.277541	0.277381	0.278061	0.277044	0.277535	0.272387	0.269029	0.274491	0.275896	0.272681	0.274379	0.271749	0.273103	0.272844	0.271774	0.273594	0.279045	0.2687	0.269751	0.272213	0.265765	0.26484	0.263135	0.262794	0.259362	0.266154	0.276439	0.273799	0.273728	0.271738	0.266684	0.26804	0.265181	0.267002	0.262824	0.262035	0.262613	0.264096	0.262761	0.262027	0.26182	0.265576	0.268953	0.26515	0.264423
KJ4961437acamelUAE	7	0.272879	0.269246	0.275042	0.269986	0.270585	0.272405	0.272067	0.273624	0.271963	0.27368	0.27671	0.275471	0.272375	0.276111	0.276283	0.277836	0.273945	0.273751	0.274766	0.277578	0.272611	0.275987	0.274322	0.270792	0.273712	0.262791	0.265475	0.266908	0.267629	0.276997	0.279158	0.273947	0.276343	0.265404	0.270763	0.264584	0.271551	0.268079	0.272138	0.272608	0.273553	0.272538	0.274159	0.274631	0.276327	0.273531	0.269719	0.269659
AB3696904ihumanJapan	4	0.27259	0.271698	0.26848	0.272181	0.267159	0.266571	0.265898	0.272023	0.271998	0.270523	0.276454	0.277431	0.272504	0.273743	0.272408	0.27397	0.274276	0.273535	0.274277	0.275979	0.268993	0.26973	0.272143	0.273609	0.268837	0.269224	0.275782	0.269672	0.271955	0.277211	0.282687	0.276618	0.276374	0.265518	0.270118	0.270466	0.276493	0.271595	0.269093	0.269901	0.26937	0.269093	0.270456	0.26937	0.267971	0.274439	0.264646	0.264706
MK4100484swineChina	4	0.274964	0.280023	0.279886	0.281256	0.284549	0.284064	0.283374	0.282203	0.281134	0.27401	0.278153	0.279019	0.27731	0.280586	0.27869	0.277401	0.27953	0.279393	0.279457	0.276827	0.276395	0.274002	0.272023	0.276573	0.276682	0.276502	0.278151	0.275961	0.277795	0.27891	0.280036	0.273977	0.287232	0.27602	0.280747	0.274911	0.27653	0.276745	0.272098	0.272231	0.273059	0.272904	0.272913	0.272501	0.273393	0.272877	0.277373	0.278122
AB3696884humanJapan	4	0.277192	0.278336	0.280036	0.281872	0.282684	0.281044	0.280358	0.282754	0.279692	0.276664	0.282461	0.278055	0.276013	0.279079	0.278133	0.277064	0.278186	0.277022	0.277644	0.27833	0.269953	0.269059	0.274893	0.277082	0.276133	0.274562	0.279143	0.280338	0.279488	0.267629	0.281103	0.279259	0.281019	0.269905	0.28159	0.276458	0.279539	0.273338	0.274955	0.276582	0.275918	0.275638	0.278511	0.27741	0.276124	0.279833	0.269116	0.270536
AB1085374ghumanChina	4	0.271675	0.272065	0.27213	0.270946	0.271004	0.271212	0.271212	0.272144	0.273124	0.269462	0.27285	0.26631	0.263307	0.27647	0.268459	0.268666	0.27268	0.272144	0.270721	0.271586	0.266456	0.261694	0.265216	0.266803	0.269129	0.266707	0.270292	0.267515	0.266586	0.271159	0.271725	0.26499	0.273381	0.267255	0.269379	0.27047	0.273271	0.270507	0.266534	0.267464	0.265458	0.267551	0.26756	0.267151	0.266769	0.26822	0.268323	0.268384
AB0749154chumanJapan	4	0.265991	0.261885	0.261742	0.263737	0.265223	0.264974	0.264301	0.268928	0.272569	0.268147	0.26593	0.269178	0.263573	0.266147	0.266295	0.267176	0.266735	0.266544	0.265471	0.262617	0.268162	0.263307	0.265161	0.263437	0.267774	0.267308	0.265048	0.268346	0.264874	0.271004	0.263376	0.26022	0.271929	0.266182	0.267065	0.262327	0.268729	0.263431	0.267993	0.268246	0.268054	0.267533	0.268124	0.267715	0.267531	0.26736	0.263682	0.264416
AB2209744fhumanJapan	4	0.275091	0.274438	0.274099	0.27598	0.272881	0.271729	0.27105	0.277006	0.274273	0.276591	0.272903	0.270528	0.267323	0.268734	0.272658	0.271168	0.275057	0.274314	0.274376	0.270806	0.270283	0.269251	0.271763	0.268919	0.267003	0.264818	0.269623	0.2665	0.269559	0.281738	0.276645	0.269401	0.269777	0.272136	0.27986	0.268826	0.277592	0.273701	0.269767	0.270701	0.269428	0.270724	0.27234	0.271249	0.270456	0.269049	0.273169	0.273911
GU1199614hswineChina	4	0.272692	0.271916	0.267826	0.268364	0.276018	0.276565	0.275883	0.276701	0.274511	0.270118	0.279501	0.280406	0.27606	0.278133	0.278025	0.278509	0.273228	0.273033	0.272971	0.268958	0.272905	0.271535	0.271433	0.269596	0.272995	0.27226	0.277354	0.272072	0.272087	0.274965	0.277204	0.276393	0.277401	0.27993	0.282237	0.269919	0.278256	0.270201	0.273469	0.274408	0.273531	0.273005	0.274625	0.273531	0.273381	0.272013	0.271576	0.271638
DQ2790914bswineChina	4	0.27325	0.270621	0.273283	0.272807	0.272331	0.271735	0.271055	0.273381	0.278261	0.268427	0.275349	0.274179	0.270726	0.269722	0.26964	0.269168	0.273019	0.272345	0.273649	0.273836	0.265445	0.262332	0.27235	0.276086	0.269559	0.270332	0.272486	0.271169	0.269162	0.267898	0.278973	0.26922	0.277404	0.268915	0.274455	0.269434	0.272743	0.266856	0.274229	0.275171	0.275595	0.275378	0.276477	0.276063	0.275927	0.262195	0.271258	0.272
AJ2721084dhumanChina	4	0.280152	0.279312	0.278237	0.280506	0.276775	0.276298	0.275613	0.278899	0.283331	0.283944	0.281591	0.281577	0.279046	0.269209	0.276847	0.276774	0.273872	0.274287	0.275719	0.276178	0.276981	0.274713	0.278522	0.275199	0.277455	0.273496	0.277166	0.270447	0.277179	0.277129	0.282414	0.277616	0.281892	0.272628	0.280595	0.27421	0.279142	0.275059	0.272319	0.272794	0.273841	0.273965	0.275468	0.274369	0.273162	0.273411	0.273687	0.274431
AY7237454eswineIndia	4	0.266934	0.265039	0.26241	0.263943	0.267201	0.268079	0.267407	0.268383	0.261136	0.266391	0.26498	0.269352	0.26449	0.265022	0.261725	0.26266	0.260463	0.260805	0.260687	0.26496	0.262102	0.260293	0.26471	0.263133	0.262773	0.258741	0.263671	0.25998	0.262257	0.26683	0.267951	0.266495	0.269231	0.261352	0.265236	0.263545	0.261863	0.263506	0.264909	0.266839	0.264394	0.265245	0.266598	0.265521	0.26426	0.268236	0.26458	0.26464
AB1976734ahumanChina	4	0.264873	0.265929	0.26435	0.263934	0.263065	0.261258	0.260588	0.266543	0.270438	0.269935	0.26905	0.265859	0.263256	0.261177	0.262652	0.263256	0.272729	0.271378	0.270174	0.268479	0.260878	0.260915	0.262959	0.2674	0.265861	0.259465	0.262622	0.258761	0.261249	0.265642	0.275744	0.266025	0.266481	0.258543	0.26539	0.267029	0.263031	0.26829	0.265804	0.26775	0.267437	0.267836	0.267107	0.26636	0.266318	0.261876	0.265073	0.265808
AB8562436boarJapan	6	0.29123	0.296611	0.289308	0.297951	0.294427	0.29345	0.292747	0.295059	0.292576	0.288873	0.294578	0.299778	0.296208	0.297538	0.292312	0.293026	0.297559	0.296151	0.296856	0.30078	0.288978	0.289002	0.291131	0.294167	0.287313	0.284785	0.290692	0.292312	0.290766	0.300724	0.30012	0.297185	0.305345	0.288489	0.298738	0.290578	0.294334	0.294886	0.29525	0.297291	0.295048	0.295886	0.294977	0.294898	0.292907	0.299947	0.290415	0.290349
AB6024416aboarJapan	6	0.29719	0.301565	0.302387	0.301745	0.301745	0.302182	0.301116	0.299548	0.308118	0.295507	0.300954	0.308474	0.30429	0.300506	0.298383	0.299742	0.306598	0.307299	0.306584	0.314107	0.294239	0.294374	0.299151	0.29932	0.302142	0.29657	0.300071	0.295626	0.300425	0.303343	0.30558	0.303806	0.30322	0.300842	0.301989	0.300749	0.294791	0.304728	0.293803	0.293949	0.292546	0.293032	0.293395	0.291909	0.291104	0.302534	0.305731	0.306375
AB5734355aboarJapan	5	0.294766	0.294379	0.297088	0.290988	0.291882	0.2905	0.289805	0.295934	0.295782	0.286516	0.294743	0.291266	0.289701	0.294266	0.292264	0.292558	0.291825	0.292313	0.293716	0.297715	0.290406	0.294652	0.287537	0.29571	0.286397	0.286939	0.290207	0.287991	0.294775	0.287886	0.300246	0.292662	0.294731	0.285337	0.292957	0.28446	0.295785	0.28851	0.287491	0.288327	0.287708	0.288532	0.288325	0.288467	0.285781	0.295006	0.280486	0.280423
MH8095162bhumanNigeria	2	0.295853	0.297648	0.298049	0.298839	0.294653	0.294018	0.293664	0.291807	0.304086	0.299476	0.298417	0.301663	0.299288	0.302914	0.298954	0.299952	0.306271	0.305934	0.306581	0.307099	0.287372	0.292082	0.304074	0.293331	0.300969	0.293586	0.297372	0.299446	0.302746	0.298828	0.302258	0.301528	0.304838	0.29814	0.294914	0.303205	0.295153	0.298093	0.296288	0.297215	0.296507	0.29622	0.298283	0.298558	0.297894	0.300934	0.300483	0.29977
KX5787172ahumanMexico	2	0.307152	0.3131	0.312847	0.310996	0.310919	0.307653	0.306577	0.312615	0.315242	0.310976	0.309277	0.311497	0.309439	0.315675	0.309343	0.311152	0.309708	0.309531	0.309602	0.315138	0.305943	0.302885	0.30725	0.312742	0.307923	0.302139	0.302524	0.304177	0.30497	0.313014	0.310766	0.312662	0.307935	0.303118	0.306176	0.308488	0.314705	0.300715	0.305636	0.30658	0.301766	0.303409	0.305	0.303699	0.303433	0.309227	0.304634	0.304634
MH9186401humanNigeria	1	0.300903	0.301495	0.300496	0.302507	0.300015	0.299223	0.298867	0.298813	0.30894	0.300671	0.312051	0.303565	0.301687	0.304059	0.303347	0.304709	0.30184	0.301333	0.301977	0.304453	0.303373	0.302812	0.30555	0.300984	0.307747	0.302879	0.303154	0.305882	0.304387	0.304781	0.305629	0.304415	0.309851	0.297888	0.30703	0.306887	0.2984	0.303591	0.297848	0.298777	0.297848	0.297712	0.298709	0.298628	0.29723	0.303977	0.305765	0.306551
AY2048771ehumanChad	1	0.302579	0.301578	0.301152	0.303385	0.298533	0.299164	0.298808	0.303249	0.303236	0.30628	0.306695	0.303236	0.301358	0.302662	0.302166	0.304957	0.297811	0.296952	0.298305	0.302691	0.29748	0.298202	0.309031	0.298735	0.303622	0.300465	0.297826	0.298821	0.296992	0.302234	0.304794	0.299098	0.303693	0.290571	0.298929	0.299408	0.294517	0.297782	0.29299	0.294623	0.293699	0.294273	0.295131	0.295051	0.293308	0.300434	0.296164	0.296942
AY2302021dhumanMorocco	1	0.303005	0.298504	0.294888	0.300228	0.300378	0.301367	0.300296	0.298241	0.30413	0.306916	0.304323	0.300515	0.298504	0.303855	0.303872	0.304741	0.299571	0.301629	0.302274	0.304259	0.307529	0.306618	0.307223	0.298071	0.310874	0.303125	0.299034	0.296757	0.300691	0.302494	0.301932	0.302563	0.309115	0.293502	0.300541	0.299045	0.301461	0.294657	0.292756	0.293679	0.293465	0.294309	0.295878	0.294377	0.293569	0.298989	0.297988	0.29877
FJ4570241humanIndia	1	0.298088	0.300064	0.299271	0.296173	0.297386	0.298018	0.296949	0.300666	0.297789	0.305348	0.301117	0.301381	0.300215	0.303791	0.303678	0.304906	0.296869	0.29672	0.297364	0.300183	0.298963	0.299111	0.303003	0.298218	0.309304	0.299426	0.29762	0.30332	0.303702	0.304234	0.307021	0.300284	0.301406	0.294848	0.302409	0.302261	0.301888	0.295071	0.296951	0.298597	0.297665	0.296951	0.29938	0.298584	0.296825	0.302299	0.299112	0.299895
M732181ahumanBurma	1	0.299807	0.298227	0.297931	0.296188	0.295198	0.295119	0.294763	0.299677	0.297159	0.299852	0.301556	0.300898	0.298884	0.305808	0.30555	0.305703	0.296173	0.296092	0.297091	0.299192	0.301393	0.302261	0.298807	0.295878	0.309961	0.299151	0.299196	0.30076	0.301637	0.307691	0.304946	0.29823	0.299276	0.292026	0.30128	0.305069	0.300966	0.297128	0.294181	0.295107	0.294536	0.294891	0.296598	0.296518	0.296188	0.299796	0.297988	0.29877
JF4437211fhumanIndia	1	0.299493	0.299764	0.299821	0.295657	0.296377	0.297008	0.295941	0.30086	0.299275	0.301612	0.299526	0.298513	0.296507	0.30551	0.303513	0.305458	0.299064	0.299051	0.298983	0.301809	0.298844	0.297429	0.300911	0.295634	0.312266	0.299275	0.297469	0.300666	0.303552	0.307155	0.303915	0.302617	0.306119	0.296108	0.302464	0.299676	0.299515	0.300253	0.296425	0.298067	0.297137	0.296425	0.299563	0.298055	0.297366	0.299195	0.298457	0.299952
L088161bhumanChina	1	0.305606	0.307437	0.308009	0.308396	0.305611	0.305528	0.304452	0.306535	0.30686	0.305348	0.304189	0.308416	0.306377	0.306585	0.307747	0.310563	0.301217	0.30185	0.302496	0.306922	0.304814	0.305908	0.305235	0.302712	0.317051	0.306351	0.306837	0.30583	0.31153	0.312884	0.307329	0.307504	0.308964	0.303581	0.310159	0.312471	0.310273	0.305042	0.301639	0.303294	0.301639	0.302356	0.3048	0.303281	0.303872	0.310328	0.304783	0.305571
X982921chumanIndia	1	0.303183	0.300302	0.29981	0.295219	0.298204	0.297412	0.296347	0.300053	0.298871	0.302287	0.302563	0.29949	0.297485	0.302962	0.302204	0.304141	0.297619	0.297894	0.298536	0.30207	0.300559	0.300353	0.30153	0.29506	0.307226	0.298942	0.296797	0.295665	0.299735	0.301958	0.305742	0.29854	0.304721	0.297417	0.301791	0.302852	0.303416	0.294956	0.292996	0.294628	0.292996	0.293704	0.295406	0.293907	0.29451	0.300309	0.295398	0.296176
LC2253871ghumanMongolia	3ra	0.289572	0.290426	0.292832	0.288409	0.289688	0.291021	0.289963	0.292435	0.29132	0.292379	0.293312	0.292715	0.291991	0.294698	0.294773	0.295139	0.290304	0.289873	0.290512	0.296976	0.295028	0.292423	0.296512	0.288025	0.294201	0.293661	0.293087	0.293002	0.291331	0.294947	0.294108	0.289957	0.29478	0.286814	0.289719	0.292165	0.292215	0.288013	0.290267	0.291895	0.290974	0.290267	0.29338	0.292591	0.29207	0.291421	0.291665	0.29244
LY6470993rarabbitChina	3ra	0.196587	0.197522	0.196718	0.196755	0.196965	0.194973	0.194385	0.198686	0.192748	0.196085	0.196475	0.199981	0.196055	0.198752	0.19424	0.193099	0.203943	0.203603	0.203076	0.204916	0.196788	0.197939	0.200459	0.191685	0.193683	0.192537	0.193881	0.193505	0.19413	0.203911	0.199744	0.197652	0.208639	0.192579	0.19493	0.190315	0.202132	0.191837	0.200812	0.201885	0.200085	0.199832	0.199625	0.200173	0.20113	0.198984	0.197392	0.197436
LC4844313rarabbitJapan	3ra	0.204778	0.20192	0.201923	0.200551	0.196045	0.197476	0.196885	0.20069	0.201984	0.207299	0.207459	0.208794	0.204886	0.207548	0.204883	0.204147	0.210791	0.212394	0.211598	0.210494	0.204594	0.203884	0.202639	0.208564	0.199927	0.197549	0.199525	0.196916	0.197628	0.212142	0.208992	0.203061	0.211918	0.200454	0.198761	0.206687	0.208266	0.198674	0.204526	0.205008	0.203451	0.203884	0.204873	0.204825	0.208959	0.206989	0.204604	0.204947
AB7402213rarabbitChina	3ra	0.201186	0.202829	0.202966	0.202187	0.197809	0.199835	0.199243	0.200297	0.20397	0.208487	0.207403	0.205988	0.2021	0.204792	0.201546	0.20022	0.205841	0.207778	0.207589	0.208862	0.203302	0.205069	0.204761	0.204717	0.200128	0.195679	0.193903	0.198092	0.196732	0.206875	0.209998	0.207188	0.212255	0.200995	0.201083	0.206197	0.206021	0.198117	0.201882	0.202957	0.201407	0.202433	0.203421	0.202776	0.206005	0.205227	0.203997	0.204938
JQ7684613rarabbitChina	3ra	0.207944	0.204922	0.207017	0.205336	0.198781	0.200896	0.200303	0.2054	0.206295	0.210013	0.2087	0.207516	0.204562	0.206665	0.203023	0.20076	0.210019	0.212568	0.211773	0.210716	0.210069	0.21056	0.207024	0.20769	0.203457	0.198772	0.199188	0.20094	0.200552	0.21142	0.211761	0.207775	0.212634	0.203456	0.203336	0.208044	0.208133	0.195414	0.205201	0.206282	0.204723	0.205156	0.206745	0.206697	0.208735	0.205607	0.205182	0.205526
GU9378053rarabbitChina	3ra	0.207229	0.204549	0.206047	0.204964	0.197815	0.199929	0.199336	0.205326	0.205326	0.209296	0.208491	0.205943	0.202652	0.205946	0.202306	0.200044	0.208701	0.211247	0.210454	0.209397	0.209353	0.209243	0.206307	0.206632	0.203337	0.19899	0.199659	0.201116	0.200431	0.2107	0.210005	0.206117	0.21282	0.203678	0.202576	0.208272	0.20776	0.195967	0.204484	0.205565	0.204305	0.20444	0.206028	0.20598	0.208617	0.20489	0.204213	0.204556
FJ9068963rarabbitChina	3ra	0.208507	0.208071	0.20619	0.20417	0.206027	0.20559	0.204993	0.20644	0.206	0.208654	0.206808	0.209616	0.205112	0.209967	0.205333	0.204851	0.207324	0.206683	0.206749	0.207261	0.204185	0.205953	0.201607	0.206055	0.206495	0.201857	0.20578	0.208146	0.203578	0.214674	0.208517	0.208787	0.213871	0.202383	0.202036	0.205631	0.210271	0.203444	0.212011	0.213107	0.210922	0.209464	0.211157	0.210505	0.211463	0.209957	0.212	0.212347
FJ9068953rarabbitChina	3ra	0.208796	0.211465	0.208407	0.210718	0.212274	0.212015	0.212015	0.212829	0.211079	0.214849	0.214474	0.214253	0.210898	0.214925	0.210446	0.208888	0.213098	0.214105	0.21356	0.214213	0.209686	0.207981	0.210207	0.211575	0.212216	0.208011	0.212166	0.213632	0.207105	0.220996	0.216521	0.212759	0.215328	0.211179	0.213736	0.211129	0.215738	0.211941	0.213073	0.21478	0.212678	0.213632	0.212216	0.212771	0.212616	0.21493	0.210247	0.210595
AB7402223rarabbitChina	3ra	0.207025	0.206214	0.208185	0.209683	0.207832	0.206972	0.206672	0.206281	0.207359	0.211592	0.213084	0.211412	0.207476	0.210718	0.206682	0.205733	0.209284	0.209938	0.208796	0.211448	0.208445	0.208426	0.205295	0.21217	0.207881	0.204992	0.20795	0.206839	0.204305	0.214981	0.21428	0.207063	0.212764	0.209843	0.209195	0.207276	0.212542	0.206919	0.205827	0.207514	0.205437	0.205482	0.206476	0.206427	0.207988	0.212185	0.209832	0.210087
MF4440993rahumanFrance	3ra	0.194995	0.199476	0.195207	0.196088	0.197652	0.197058	0.196466	0.199043	0.197802	0.200534	0.197489	0.199994	0.19615	0.201277	0.194965	0.196902	0.195636	0.196952	0.195505	0.198711	0.195615	0.196974	0.196125	0.199992	0.200487	0.193726	0.193852	0.195835	0.192282	0.202525	0.201796	0.199383	0.203873	0.196799	0.202174	0.199813	0.19881	0.194571	0.194874	0.197119	0.196265	0.196604	0.195806	0.19576	0.196082	0.195682	0.200328	0.200669
KX2277513rarabbitChina	3ra	0.193624	0.195426	0.194546	0.196012	0.195894	0.194377	0.194083	0.195849	0.196004	0.199695	0.204199	0.198979	0.195741	0.203962	0.195444	0.195104	0.200549	0.20153	0.199823	0.202579	0.192821	0.193204	0.198376	0.198391	0.198582	0.192439	0.195969	0.196982	0.195902	0.203857	0.20558	0.199303	0.201645	0.198495	0.198877	0.199349	0.20556	0.198669	0.195144	0.197384	0.194764	0.195985	0.196664	0.196913	0.197658	0.204561	0.200629	0.201563
AB7402203rarabbitChina	3ra	0.207076	0.207556	0.206572	0.207326	0.20845	0.207504	0.207205	0.207901	0.206015	0.209356	0.214581	0.208034	0.204045	0.210562	0.204938	0.205741	0.214262	0.215522	0.214977	0.215931	0.20386	0.206982	0.208106	0.207836	0.20375	0.201216	0.2019	0.20567	0.202061	0.212499	0.206335	0.205801	0.210158	0.204592	0.207187	0.20585	0.212873	0.206205	0.208131	0.209818	0.207741	0.207786	0.207581	0.208131	0.20858	0.212733	0.209815	0.210161
JX5654693rarabbitUSA	3ra	0.203614	0.20138	0.200956	0.200479	0.201768	0.202017	0.201721	0.20138	0.198452	0.204625	0.207205	0.203801	0.199938	0.207303	0.203405	0.201574	0.201565	0.203187	0.201727	0.206673	0.203599	0.204081	0.203278	0.201823	0.20136	0.200508	0.201017	0.204759	0.201046	0.213039	0.210994	0.201145	0.208661	0.203406	0.204594	0.204523	0.20906	0.201055	0.203196	0.204271	0.204	0.202171	0.202857	0.203107	0.205342	0.207934	0.205314	0.206253
JQ0137933rahumanFrance	3ra	0.185203	0.186929	0.184946	0.183958	0.187548	0.187174	0.186595	0.188748	0.187342	0.194435	0.185513	0.193273	0.189425	0.192519	0.18926	0.188013	0.188213	0.190296	0.188628	0.187919	0.183713	0.182848	0.188256	0.185686	0.179019	0.177215	0.179511	0.183292	0.183591	0.189382	0.196372	0.190126	0.193952	0.186392	0.189079	0.185193	0.196198	0.18495	0.185263	0.18688	0.184232	0.183405	0.185515	0.185472	0.188036	0.196882	0.193047	0.193967
KY4368983rarabbitGermany	3ra	0.197543	0.201076	0.201714	0.199761	0.197081	0.199479	0.199479	0.195086	0.19845	0.199866	0.204396	0.200165	0.196255	0.200552	0.196455	0.198857	0.203075	0.203874	0.20369	0.205399	0.199538	0.202557	0.196835	0.195918	0.202749	0.195832	0.195696	0.200642	0.198669	0.202248	0.1984	0.201509	0.205765	0.20256	0.199541	0.200165	0.203836	0.198276	0.195385	0.197034	0.195509	0.195846	0.195934	0.196183	0.192092	0.201166	0.201917	0.202257
MK0504633rarabbitGermany	3ra	0.205372	0.205095	0.20701	0.208969	0.205765	0.205118	0.204519	0.20553	0.204325	0.211329	0.21609	0.212251	0.208458	0.211145	0.213843	0.213886	0.212235	0.213544	0.211092	0.209977	0.209532	0.211763	0.210573	0.20476	0.2046	0.198321	0.200651	0.199549	0.199075	0.211732	0.212406	0.205598	0.21167	0.203488	0.201874	0.206042	0.208993	0.204687	0.206546	0.207633	0.205556	0.205901	0.206295	0.206246	0.206561	0.211146	0.213021	0.213974
MF4440743rahumanFrance	3ra	0.205099	0.20064	0.205886	0.198307	0.201187	0.202031	0.201437	0.204317	0.199481	0.209482	0.206731	0.203947	0.200669	0.203465	0.205498	0.205195	0.206961	0.207702	0.207376	0.209297	0.202876	0.205446	0.20473	0.207149	0.203133	0.198796	0.200115	0.202579	0.197083	0.212758	0.202801	0.203509	0.209982	0.205256	0.203375	0.207048	0.208428	0.203796	0.203138	0.205159	0.203093	0.202839	0.20323	0.203183	0.204484	0.208965	0.208938	0.209284
MG2117503rahumanFrance	3ra	0.199746	0.203686	0.20735	0.204824	0.204629	0.205437	0.204836	0.204355	0.205256	0.206228	0.210677	0.207972	0.203711	0.209999	0.206944	0.208493	0.209284	0.211048	0.209555	0.210226	0.200284	0.204194	0.203235	0.199856	0.205983	0.201369	0.198603	0.202012	0.204437	0.20562	0.202579	0.201209	0.209427	0.201991	0.207171	0.204697	0.204782	0.205056	0.20328	0.204017	0.202293	0.202636	0.204827	0.203879	0.207084	0.21076	0.203214	0.203558
JQ0137913rarabbitFrance	3ra	0.205698	0.206868	0.20591	0.205038	0.206343	0.205556	0.20496	0.204439	0.201947	0.206187	0.204916	0.208256	0.205644	0.207952	0.208405	0.206722	0.214356	0.215212	0.215016	0.212263	0.206358	0.204508	0.203335	0.20578	0.209238	0.200518	0.202179	0.202298	0.202081	0.204864	0.20621	0.212826	0.210072	0.204649	0.205824	0.204202	0.199335	0.202078	0.204912	0.206587	0.205896	0.204912	0.203085	0.202741	0.204772	0.205823	0.206261	0.206008
JQ0137923rarabbitFrance	3ra	0.207879	0.211512	0.210969	0.211024	0.209444	0.209441	0.209441	0.204545	0.206774	0.20718	0.214305	0.210863	0.207891	0.212398	0.212533	0.21239	0.221289	0.219211	0.218916	0.217005	0.206635	0.205172	0.206313	0.206899	0.210315	0.207665	0.204611	0.207253	0.206458	0.211445	0.209596	0.212799	0.211223	0.209222	0.211329	0.205176	0.206913	0.208382	0.206649	0.207131	0.207544	0.207752	0.206012	0.206857	0.211132	0.210041	0.207173	0.207426
MG7835713humanFrance	3 unassigned	0.204851	0.204462	0.203658	0.202404	0.202266	0.203917	0.203917	0.20369	0.199774	0.204912	0.209027	0.206303	0.204408	0.205367	0.208875	0.207505	0.20044	0.201053	0.200873	0.200465	0.198972	0.197806	0.200271	0.194	0.201849	0.200285	0.199836	0.202905	0.197029	0.20643	0.205808	0.202814	0.205033	0.198699	0.203505	0.201103	0.197326	0.194859	0.200652	0.201036	0.202798	0.201784	0.20108	0.202504	0.198857	0.199947	0.205514	0.206747
AF4557843gswineKyrgyzstan	3g	0.136301	0.14273	0.14419	0.142408	0.138352	0.13789	0.137109	0.138786	0.141393	0.140877	0.145284	0.141698	0.13873	0.140764	0.138035	0.140409	0.144182	0.141841	0.142245	0.142125	0.142155	0.140557	0.142528	0.138092	0.135061	0.136792	0.135669	0.135066	0.133972	0.142253	0.143303	0.14026	0.142584	0.134113	0.134372	0.14065	0.138266	0.136906	0.141436	0.140942	0.140561	0.140009	0.138761	0.138471	0.139604	0.135895	0.134024	0.13483
FJ9980153eboarGermany	3e	0.112664	0.112353	0.110152	0.1121	0.11262	0.112642	0.112642	0.112644	0.110967	0.115504	0.113786	0.119079	0.116811	0.117521	0.118065	0.116781	0.120644	0.119454	0.1201	0.116121	0.116445	0.11526	0.113704	0.113251	0.113352	0.109885	0.108489	0.112023	0.113015	0.119748	0.116672	0.116446	0.117914	0.108533	0.111823	0.11185	0.112399	0.112308	0.118385	0.118954	0.118162	0.118137	0.119128	0.118608	0.121365	0.113312	0.117538	0.118057
MK0898483ehumanGermany	3e	0.11527	0.112265	0.115797	0.11362	0.115574	0.11609	0.11609	0.114193	0.111304	0.116327	0.11821	0.122534	0.120245	0.120443	0.118629	0.118235	0.121313	0.119871	0.119525	0.118015	0.120641	0.120143	0.118957	0.115027	0.11488	0.111493	0.111044	0.113125	0.11609	0.125976	0.121187	0.114556	0.118825	0.107246	0.110555	0.113578	0.111268	0.112045	0.121639	0.122214	0.121365	0.120343	0.122387	0.121365	0.124268	0.1165	0.118298	0.118819
HM0555783eswineHungary	3e	0.112943	0.107199	0.109973	0.105788	0.108193	0.108214	0.108214	0.109883	0.105006	0.114563	0.112007	0.116485	0.114717	0.116909	0.117357	0.116566	0.117231	0.115944	0.11506	0.118081	0.11167	0.110287	0.110592	0.114003	0.108392	0.108972	0.109593	0.111049	0.115045	0.11467	0.116107	0.108906	0.115081	0.107196	0.111363	0.112173	0.108034	0.108613	0.116463	0.117031	0.117182	0.116167	0.117702	0.11743	0.121561	0.112634	0.112418	0.112889
AB2485213eswineJapan	3e	0.112645	0.111668	0.11169	0.110614	0.110509	0.110531	0.110531	0.111002	0.111658	0.114259	0.113196	0.118653	0.114859	0.114635	0.11744	0.117912	0.118949	0.11707	0.117173	0.117422	0.118411	0.11826	0.112706	0.113795	0.11113	0.114824	0.117548	0.113186	0.114158	0.117382	0.120688	0.114544	0.117191	0.1053	0.109531	0.111428	0.110262	0.109922	0.118451	0.119519	0.117136	0.117112	0.118201	0.118128	0.121887	0.11319	0.113197	0.113714
AB4812263eswineJapan	3e	0.1148	0.114803	0.113302	0.114228	0.113886	0.114402	0.114402	0.112612	0.113804	0.11588	0.115557	0.120839	0.117023	0.116551	0.119621	0.120592	0.120364	0.118974	0.119572	0.119102	0.120094	0.119944	0.11683	0.114921	0.113722	0.116719	0.11794	0.11431	0.116267	0.120563	0.122887	0.117941	0.120565	0.107911	0.110692	0.113786	0.112858	0.111574	0.119047	0.120616	0.118227	0.118699	0.119295	0.119221	0.123491	0.115599	0.114349	0.114373
AB2485223eswineJapan	3e	0.113521	0.112296	0.113325	0.111775	0.111756	0.112047	0.112047	0.111421	0.113757	0.111914	0.11581	0.117086	0.113791	0.113414	0.114789	0.115483	0.118178	0.117385	0.116993	0.115639	0.114976	0.113567	0.114026	0.112832	0.108927	0.111517	0.112716	0.110777	0.111527	0.115598	0.119589	0.116505	0.12321	0.109977	0.11011	0.113845	0.115599	0.107924	0.115793	0.11636	0.115274	0.114213	0.115297	0.115274	0.118767	0.115304	0.117004	0.118021
JQ0264073emonkeyJapan	3e	0.117529	0.117388	0.120194	0.1196	0.118478	0.117908	0.117412	0.12012	0.119747	0.116064	0.122492	0.123471	0.120392	0.119217	0.121416	0.120067	0.124347	0.122942	0.12254	0.122368	0.121813	0.11972	0.118628	0.117333	0.11701	0.119992	0.119321	0.118848	0.120991	0.126688	0.125741	0.122688	0.122718	0.113855	0.115253	0.118168	0.115285	0.113566	0.122718	0.123799	0.121992	0.122468	0.120964	0.12144	0.125037	0.117249	0.119411	0.119936
AB2919583ehumanJapan	3e	0.113671	0.112234	0.113909	0.108374	0.111915	0.112429	0.112429	0.112433	0.114775	0.115249	0.117857	0.122261	0.119919	0.12156	0.12094	0.120591	0.119594	0.118452	0.117562	0.116445	0.118455	0.118899	0.11051	0.114615	0.113861	0.1117	0.111204	0.114827	0.113477	0.120412	0.115556	0.113782	0.122764	0.109019	0.107749	0.114646	0.114775	0.109213	0.118518	0.11909	0.117201	0.116631	0.117224	0.116704	0.120611	0.115222	0.115362	0.116378
AB2485203ehumanJapan	3e	0.114412	0.112972	0.114155	0.10813	0.112407	0.112921	0.112921	0.112925	0.114529	0.115001	0.118106	0.122511	0.120168	0.122308	0.121189	0.12084	0.119344	0.118701	0.11781	0.116197	0.118455	0.118899	0.111245	0.114862	0.114107	0.112439	0.111941	0.114581	0.114215	0.120162	0.116301	0.113535	0.122013	0.109264	0.107993	0.115389	0.115022	0.108479	0.118768	0.11934	0.117449	0.116879	0.117473	0.116952	0.120861	0.114974	0.11561	0.116626
AB7804533eboarJapan	3e	0.119068	0.115797	0.117484	0.109935	0.115994	0.116513	0.116513	0.115725	0.119371	0.121916	0.118873	0.127087	0.124714	0.125672	0.123243	0.123392	0.125031	0.124375	0.123469	0.122117	0.123868	0.124774	0.119374	0.120818	0.122687	0.118047	0.119594	0.118903	0.119847	0.126645	0.120237	0.119397	0.126925	0.116763	0.114604	0.121841	0.123069	0.11879	0.122118	0.122696	0.12084	0.121265	0.121315	0.12079	0.124739	0.124422	0.119885	0.12041
AB7804513eboarJapan	3e	0.119093	0.11659	0.118278	0.110716	0.116514	0.117033	0.117033	0.116245	0.119944	0.121942	0.119446	0.127671	0.125293	0.125395	0.124324	0.12397	0.125613	0.124955	0.124047	0.122693	0.124395	0.125302	0.119946	0.121393	0.122712	0.11857	0.120118	0.119177	0.120121	0.12723	0.120813	0.119971	0.128016	0.117332	0.115123	0.121866	0.123371	0.118815	0.123702	0.124282	0.12242	0.122846	0.122896	0.122369	0.126334	0.125003	0.11991	0.120435
AB7804523eboarJapan	3e	0.119366	0.116141	0.117829	0.11027	0.116338	0.116858	0.116858	0.116069	0.119719	0.122268	0.11922	0.127444	0.125068	0.125169	0.123596	0.123744	0.125891	0.124729	0.12332	0.122468	0.124169	0.125076	0.119721	0.121167	0.122487	0.118344	0.119893	0.119201	0.120145	0.127508	0.121088	0.119746	0.128295	0.117108	0.114946	0.122193	0.123145	0.118589	0.122973	0.123553	0.121692	0.122118	0.122168	0.121641	0.125601	0.124777	0.120234	0.12126
AB7804503eboarJapan	3e	0.119068	0.116118	0.118054	0.110739	0.116043	0.116834	0.116834	0.116045	0.119421	0.121742	0.118151	0.126636	0.124265	0.125369	0.122793	0.122942	0.126369	0.125207	0.123797	0.122593	0.124369	0.125276	0.119424	0.120369	0.122463	0.118819	0.119868	0.119674	0.120121	0.126698	0.120288	0.119946	0.127989	0.116812	0.114652	0.12267	0.122843	0.119288	0.123425	0.124005	0.122144	0.122569	0.122619	0.122093	0.126054	0.12392	0.119935	0.12096
JQ9536653eswineFrance	3e	0.120164	0.115881	0.117908	0.115938	0.115854	0.115383	0.115383	0.115068	0.115512	0.114163	0.120016	0.125497	0.12291	0.12151	0.123485	0.121685	0.120812	0.119618	0.119272	0.120218	0.118676	0.119096	0.114187	0.11486	0.113119	0.114067	0.115362	0.114449	0.113391	0.124672	0.125173	0.12151	0.118022	0.112206	0.118028	0.118636	0.113631	0.112386	0.121786	0.121862	0.120511	0.120711	0.12081	0.120786	0.123722	0.118342	0.119856	0.120881
MF4440863ehumanFrance	3e	0.107083	0.10793	0.108041	0.107245	0.109305	0.109082	0.108594	0.109793	0.110591	0.10728	0.109327	0.11091	0.107664	0.112584	0.108662	0.109841	0.113201	0.113309	0.113193	0.112211	0.109612	0.110302	0.106843	0.109841	0.108528	0.107149	0.108351	0.10689	0.112529	0.114292	0.114279	0.103466	0.11122	0.106555	0.108327	0.111226	0.10708	0.110617	0.113917	0.114482	0.113153	0.11313	0.114163	0.11414	0.115907	0.110284	0.110819	0.110796
KF9223593ehumanFrance	3e	0.117575	0.114386	0.119914	0.113119	0.118646	0.118669	0.118669	0.119666	0.114066	0.11767	0.118392	0.128357	0.124465	0.12462	0.11986	0.12006	0.123389	0.122837	0.122987	0.121136	0.120611	0.121158	0.119143	0.118223	0.116781	0.11931	0.114457	0.116853	0.118372	0.122788	0.124625	0.119516	0.126015	0.111982	0.113421	0.118538	0.115848	0.115712	0.117167	0.117738	0.116894	0.118363	0.11891	0.118886	0.124077	0.120558	0.12464	0.124163
MH5041533ehumanUK	3e	0.113846	0.112161	0.118156	0.11453	0.115233	0.11575	0.11575	0.115164	0.114185	0.116093	0.116046	0.121812	0.118473	0.123336	0.117375	0.11631	0.118966	0.117107	0.116987	0.115656	0.120166	0.118476	0.118305	0.11386	0.11004	0.111072	0.107505	0.111969	0.11447	0.11646	0.119536	0.114679	0.120684	0.10966	0.11238	0.113972	0.110599	0.112492	0.117794	0.117866	0.116477	0.115957	0.117768	0.117471	0.122339	0.113712	0.118535	0.119557
MH1845843eswineUK	3e	0.119068	0.116123	0.118152	0.116156	0.114638	0.116242	0.116242	0.115462	0.11947	0.119542	0.114365	0.12515	0.122287	0.124145	0.121138	0.121288	0.120862	0.120215	0.119817	0.120217	0.120442	0.117953	0.115118	0.115604	0.112101	0.111498	0.110156	0.116172	0.116919	0.119262	0.122463	0.113533	0.118867	0.109399	0.111946	0.116718	0.113703	0.11295	0.117493	0.118064	0.117219	0.116697	0.11824	0.11717	0.119784	0.112444	0.119183	0.118958
MH1845793eswineUK	3e	0.119814	0.118924	0.12064	0.116746	0.117384	0.117953	0.117457	0.117265	0.122232	0.121062	0.118473	0.128452	0.125568	0.125098	0.122637	0.122786	0.122639	0.121738	0.121338	0.121788	0.122962	0.120464	0.116153	0.116761	0.112569	0.114234	0.112878	0.116786	0.117685	0.123191	0.123541	0.115708	0.12004	0.1119	0.113742	0.117962	0.114468	0.115126	0.121089	0.121665	0.120313	0.120288	0.122341	0.121263	0.122896	0.11474	0.123064	0.122839
MH5041483ehumanUK	3e	0.119265	0.118149	0.116017	0.116291	0.114648	0.114423	0.114423	0.116361	0.115721	0.116054	0.116922	0.120312	0.117748	0.120963	0.117721	0.118195	0.11884	0.116457	0.115841	0.120042	0.118599	0.118174	0.111854	0.111816	0.108507	0.109871	0.110719	0.113413	0.112933	0.12812	0.120686	0.112912	0.120139	0.113429	0.111746	0.113938	0.114944	0.116784	0.119465	0.118491	0.118692	0.117221	0.119764	0.11924	0.124488	0.118739	0.120936	0.121212
MH1845813eswineUK	3e	0.115868	0.112207	0.114374	0.109795	0.116293	0.11508	0.11508	0.116199	0.111106	0.114631	0.115721	0.12071	0.116885	0.114973	0.119165	0.119639	0.117621	0.116509	0.117108	0.115449	0.114714	0.113304	0.11434	0.112525	0.110844	0.111164	0.112121	0.114093	0.115633	0.118787	0.122839	0.11587	0.117672	0.112882	0.11361	0.115126	0.110621	0.11297	0.114704	0.115272	0.114432	0.112427	0.113959	0.11344	0.116579	0.109929	0.119155	0.120179
MH5041503ehumanUK	3e	0.111001	0.116263	0.121811	0.113238	0.11683	0.116853	0.116357	0.118497	0.113892	0.11282	0.113342	0.125809	0.12349	0.125678	0.12259	0.121238	0.123242	0.121287	0.122187	0.123871	0.121737	0.118273	0.115012	0.113858	0.114814	0.120361	0.115759	0.118866	0.116857	0.121988	0.123471	0.118444	0.118269	0.112283	0.115038	0.116137	0.111252	0.115753	0.121386	0.121511	0.121411	0.12066	0.122212	0.121687	0.125086	0.1154	0.117407	0.11793
MH5041443ehumanUK	3e	0.12216	0.115423	0.119781	0.113994	0.114131	0.113611	0.113363	0.119182	0.117433	0.123541	0.124378	0.123039	0.119455	0.12271	0.120679	0.121432	0.125002	0.123867	0.123237	0.126946	0.119281	0.117905	0.121154	0.12033	0.119677	0.120379	0.120105	0.123191	0.11973	0.126432	0.126868	0.119804	0.122966	0.116383	0.117502	0.123519	0.117442	0.116534	0.123068	0.123875	0.12279	0.123824	0.125391	0.12486	0.128165	0.116571	0.12173	0.122207
KP6989193eswineItaly	3e	0.117288	0.118391	0.120412	0.117975	0.121988	0.122263	0.121762	0.122214	0.117222	0.119833	0.125088	0.124302	0.120884	0.121835	0.121812	0.12357	0.119481	0.118584	0.119735	0.121589	0.119536	0.120384	0.116406	0.115501	0.114104	0.112098	0.114141	0.112493	0.115167	0.123671	0.119654	0.117272	0.12171	0.114614	0.120386	0.119953	0.118205	0.114941	0.120035	0.120611	0.12026	0.118684	0.121288	0.12026	0.122673	0.117881	0.123621	0.12284
MH5041453ehumanUK	3e	0.116464	0.117865	0.121986	0.116507	0.118459	0.118733	0.118234	0.119134	0.116497	0.114923	0.123244	0.120329	0.116939	0.118506	0.119308	0.12106	0.120705	0.119305	0.120457	0.120759	0.119435	0.119283	0.117445	0.118984	0.113582	0.114421	0.115674	0.113325	0.115788	0.122965	0.121786	0.118588	0.121983	0.114421	0.118734	0.117775	0.118329	0.114995	0.116661	0.117233	0.116388	0.114823	0.117908	0.116886	0.119778	0.118329	0.122684	0.122961
MH1845833eswineUK	3e	0.111985	0.112012	0.114522	0.10698	0.1123	0.113061	0.112569	0.116377	0.111579	0.114588	0.117803	0.120364	0.116991	0.119716	0.118178	0.117881	0.115248	0.114366	0.115013	0.115334	0.114226	0.114048	0.111112	0.113629	0.11024	0.10831	0.110047	0.112951	0.113501	0.116663	0.118864	0.114839	0.119516	0.107976	0.111387	0.11395	0.110849	0.110598	0.116091	0.116163	0.115819	0.114262	0.116289	0.115275	0.119689	0.11233	0.11782	0.118094
MH1845823eswineUK	3e	0.109121	0.109502	0.113017	0.108082	0.112324	0.112591	0.112101	0.111836	0.109764	0.110544	0.112898	0.11855	0.115252	0.11724	0.116007	0.116303	0.11415	0.113317	0.113963	0.116502	0.111658	0.111304	0.110096	0.109481	0.107128	0.112251	0.108792	0.105758	0.108547	0.115728	0.117197	0.111041	0.114597	0.103203	0.110618	0.111716	0.104879	0.108187	0.112274	0.112343	0.112004	0.111221	0.113774	0.112766	0.114598	0.111556	0.111976	0.111754
MF4441093ehumanFrance	3e	0.11615	0.114637	0.115717	0.113595	0.114823	0.114599	0.114106	0.113476	0.114236	0.11407	0.118353	0.120239	0.116423	0.120587	0.117213	0.117413	0.120488	0.119892	0.11895	0.119547	0.114189	0.115021	0.115835	0.115557	0.116847	0.113651	0.117241	0.112433	0.111888	0.124892	0.118765	0.115907	0.122787	0.107819	0.115483	0.119463	0.114902	0.11555	0.121313	0.121888	0.122088	0.120565	0.122112	0.121588	0.125784	0.118321	0.121835	0.121309
MF4441413ehumanFrance	3e	0.115974	0.114954	0.116282	0.113665	0.1144	0.114176	0.113683	0.113546	0.11406	0.113894	0.118674	0.120064	0.116248	0.120911	0.117334	0.117534	0.119814	0.11922	0.118278	0.118875	0.114013	0.114846	0.115389	0.116914	0.116623	0.114015	0.117561	0.112256	0.112693	0.125775	0.119362	0.115779	0.123363	0.108618	0.116296	0.119238	0.11522	0.115622	0.120639	0.121213	0.121413	0.119891	0.121438	0.120914	0.125106	0.118145	0.123215	0.122687
HESQL123_cl1_count_14_consensus_NT	3e	0.118103	0.115886	0.117466	0.115037	0.116075	0.11585	0.115356	0.115216	0.117464	0.116313	0.120867	0.123015	0.119172	0.124365	0.121015	0.120716	0.124217	0.123615	0.122661	0.122765	0.118903	0.119745	0.116547	0.116269	0.118951	0.116291	0.118405	0.11336	0.114486	0.126689	0.120687	0.117314	0.124219	0.110715	0.116889	0.120362	0.116605	0.118248	0.123795	0.124373	0.124071	0.123544	0.125101	0.124573	0.129307	0.118245	0.122514	0.121987
JQ0137953ehumanFrance	3e	0.113274	0.112043	0.113806	0.110722	0.111932	0.111709	0.111219	0.110641	0.114811	0.112407	0.116673	0.118823	0.115023	0.119669	0.116624	0.116824	0.1184	0.117561	0.116625	0.116724	0.113804	0.114635	0.1126	0.112412	0.113898	0.11076	0.114581	0.109355	0.109353	0.123237	0.117649	0.113571	0.122162	0.106427	0.114062	0.117526	0.112718	0.114398	0.121164	0.121239	0.12089	0.119371	0.120914	0.120392	0.124571	0.115154	0.120885	0.120361
MH5041463ehumanUK	3e	0.115586	0.114488	0.116953	0.111731	0.114602	0.114871	0.114871	0.115543	0.115939	0.116791	0.116995	0.120016	0.116697	0.121661	0.120267	0.12002	0.11952	0.117139	0.117242	0.117516	0.116682	0.117	0.114979	0.115193	0.112903	0.115182	0.117461	0.112166	0.118782	0.126175	0.125047	0.119152	0.122963	0.110822	0.11724	0.116263	0.114243	0.116047	0.12766	0.127739	0.127381	0.126627	0.12746	0.127434	0.13092	0.120738	0.120435	0.12096
MH5041393ehumanUK	3e	0.113954	0.117711	0.119174	0.114882	0.117189	0.117213	0.117213	0.116896	0.112912	0.116964	0.115461	0.124814	0.121461	0.122383	0.122562	0.123313	0.123637	0.121486	0.122084	0.124688	0.120914	0.119048	0.115619	0.120917	0.117334	0.118152	0.116649	0.116642	0.117812	0.120985	0.125245	0.119249	0.115888	0.112877	0.116617	0.116661	0.116508	0.111576	0.121791	0.122367	0.121515	0.12099	0.123042	0.122516	0.126899	0.119319	0.117675	0.117948
MH5041523ehumanUK	3e	0.114248	0.118007	0.118974	0.115175	0.117237	0.11726	0.11726	0.116201	0.112712	0.11726	0.115755	0.124615	0.121262	0.122184	0.122863	0.123114	0.123437	0.121286	0.121885	0.124489	0.12171	0.118848	0.115913	0.120717	0.117134	0.119692	0.117192	0.117434	0.118604	0.121284	0.125547	0.119049	0.117176	0.113169	0.115922	0.116461	0.116803	0.112358	0.121591	0.122167	0.121315	0.12079	0.122842	0.122316	0.126699	0.118622	0.117972	0.118245
MH5041403ehumanUK	3e	0.117654	0.110289	0.11164	0.107541	0.111777	0.113072	0.112581	0.11524	0.114906	0.113457	0.115944	0.116706	0.11347	0.116755	0.118463	0.118167	0.113327	0.113435	0.111579	0.116838	0.118368	0.118217	0.109376	0.110427	0.116788	0.116232	0.113485	0.116585	0.113987	0.118361	0.116155	0.109001	0.118931	0.112608	0.114857	0.115216	0.117242	0.113819	0.115539	0.115068	0.115268	0.11421	0.116775	0.115762	0.118033	0.116135	0.115273	0.115543
MH3777243ehumanGermany	3e	0.121985	0.117212	0.119606	0.116922	0.117857	0.117632	0.117133	0.115968	0.123187	0.121837	0.121912	0.12413	0.121257	0.123749	0.121407	0.121106	0.123471	0.122665	0.123267	0.125362	0.121458	0.118702	0.120506	0.120507	0.118331	0.118499	0.11873	0.119706	0.11836	0.123931	0.128114	0.120932	0.117979	0.116561	0.120229	0.121256	0.118721	0.117177	0.121535	0.121559	0.120203	0.121987	0.121785	0.121761	0.124312	0.12166	0.122086	0.122616
MH5041433ehumanUK	3e	0.115052	0.116026	0.116771	0.113267	0.115503	0.115799	0.115302	0.11625	0.116577	0.11502	0.116122	0.123468	0.120108	0.119605	0.122917	0.12362	0.12156	0.120408	0.119508	0.121288	0.115824	0.113661	0.11284	0.117768	0.111438	0.113307	0.114609	0.114529	0.116129	0.126363	0.121056	0.114504	0.119558	0.113607	0.1162	0.11693	0.116462	0.116366	0.118187	0.11826	0.117415	0.116844	0.118337	0.117815	0.122187	0.120179	0.118224	0.11925
MH5041423ehumanUK	3e	0.115076	0.115506	0.11625	0.11275	0.114983	0.115278	0.114782	0.11573	0.116057	0.114499	0.115601	0.123494	0.120133	0.11908	0.122389	0.123091	0.121535	0.120382	0.119483	0.121263	0.115303	0.113142	0.112323	0.117246	0.111461	0.113331	0.114633	0.114553	0.116154	0.125832	0.12053	0.113984	0.119033	0.113089	0.116224	0.116407	0.11594	0.11639	0.117664	0.117737	0.116893	0.116322	0.117814	0.117292	0.12166	0.119653	0.1177	0.118724
MH5041413ehumanUK	3e	0.115076	0.115506	0.11625	0.11275	0.114983	0.115278	0.114782	0.11573	0.116057	0.114499	0.115601	0.123494	0.120133	0.11958	0.122389	0.123091	0.122037	0.120883	0.119983	0.121764	0.115303	0.113142	0.112323	0.117246	0.111956	0.113827	0.115129	0.114553	0.11665	0.126336	0.12053	0.11448	0.119033	0.113089	0.116721	0.116407	0.11594	0.11639	0.118162	0.118235	0.11739	0.116819	0.118312	0.11779	0.122162	0.120154	0.1177	0.118724
MH5041493ehumanUK	3e	0.112107	0.113993	0.115548	0.113607	0.114333	0.114898	0.114403	0.1188	0.111762	0.114824	0.117748	0.124223	0.121364	0.125021	0.117572	0.117723	0.115758	0.113389	0.114037	0.119272	0.114812	0.111183	0.112148	0.111812	0.110224	0.113305	0.11278	0.111524	0.114789	0.116754	0.121038	0.112288	0.121589	0.10693	0.109912	0.118045	0.115957	0.112344	0.117498	0.118069	0.117001	0.116977	0.11797	0.117449	0.121664	0.114919	0.115033	0.115305
AB2903133swineMongolia	3f	0.105559	0.105215	0.104837	0.104995	0.103305	0.103586	0.103346	0.10661	0.100734	0.102192	0.108232	0.104653	0.102959	0.107329	0.101521	0.102543	0.108122	0.107992	0.107137	0.105587	0.106626	0.104875	0.102052	0.100482	0.101392	0.104316	0.101246	0.104766	0.105833	0.110547	0.108275	0.100799	0.106409	0.0981	0.101378	0.101863	0.104458	0.101992	0.105096	0.105642	0.105031	0.104769	0.104832	0.105053	0.108675	0.105006	0.104999	0.104297
KU7471423fswineDenmark	3f	0.0861053	0.0862928	0.0875062	0.0913746	0.0887088	0.088474	0.0887075	0.0898788	0.0824976	0.0874294	0.0863056	0.0904967	0.0883758	0.0919386	0.083724	0.0855807	0.0915778	0.090061	0.0904396	0.0926112	0.0878809	0.0873449	0.0888227	0.0886223	0.0873463	0.0902599	0.08547	0.0913225	0.0885259	0.0897911	0.092016	0.0831911	0.0897146	0.0870595	0.0847312	0.0914692	0.0869256	0.0826531	0.0889424	0.0892114	0.0888876	0.0888876	0.0884377	0.0895884	0.0924593	0.0878615	0.0905455	0.0907994
KU7471413fswineDenmark	3f	0.0875248	0.086241	0.0890859	0.0920219	0.0905623	0.0903269	0.0896252	0.0916975	0.083638	0.0899843	0.0875275	0.0906952	0.0881079	0.0902596	0.0863132	0.0872454	0.091034	0.0895201	0.0898986	0.0918131	0.0882065	0.0864676	0.0888214	0.0895043	0.0861801	0.089773	0.0858483	0.0917364	0.0875215	0.0928082	0.0922912	0.0853472	0.092098	0.0884235	0.0865924	0.0909061	0.0901617	0.0837814	0.0898761	0.0896777	0.0898208	0.0893534	0.0898748	0.0900546	0.0923303	0.0902384	0.0902373	0.0904908
MF4440803fhumanFrance	3f	0.091474	0.0902991	0.0958923	0.0954483	0.0936353	0.0943398	0.0941044	0.0935598	0.0902621	0.0894281	0.0946748	0.0965641	0.0934334	0.0970531	0.0925865	0.0932345	0.0943327	0.0932786	0.0931855	0.0934423	0.0911816	0.0910533	0.0964059	0.0943197	0.0888369	0.0939731	0.0906568	0.0913251	0.0916095	0.0943159	0.0930118	0.0911606	0.0937647	0.0902594	0.0911927	0.0953305	0.0928691	0.0945441	0.0920478	0.0918495	0.0910533	0.0908004	0.0908177	0.0910346	0.0939164	0.097387	0.0964562	0.0966734
MK0898473fhumanGermany	3f	0.0945582	0.0945688	0.0956448	0.0961834	0.0966098	0.0963721	0.0956632	0.09602	0.0939373	0.0914421	0.0920619	0.0975172	0.0953538	0.0987064	0.0937968	0.0949576	0.0967854	0.0962921	0.0954261	0.095902	0.0942791	0.0934935	0.0937801	0.0938007	0.0950287	0.097635	0.0920091	0.0904529	0.0949871	0.0979356	0.0975558	0.092878	0.0948126	0.0902358	0.0920078	0.0984496	0.0935959	0.0953707	0.0958193	0.0963508	0.0948152	0.0950318	0.0950501	0.095268	0.0977106	0.0954603	0.0962896	0.096507
KU9802353fhumanGermany	3f	0.0949802	0.092845	0.095239	0.0961101	0.0939177	0.0934833	0.0932475	0.0914727	0.0881172	0.0914166	0.0960205	0.0975422	0.0958898	0.0979974	0.093153	0.0936062	0.0997863	0.09919	0.0988322	0.0980609	0.0974227	0.0955453	0.093213	0.0962824	0.0931625	0.0936829	0.0919683	0.0950376	0.096255	0.0954264	0.101489	0.0921234	0.0980926	0.0924291	0.0941523	0.0964299	0.0941859	0.0942511	0.0930871	0.094088	0.0932846	0.0925584	0.0921051	0.0923229	0.0948129	0.0978185	0.0982506	0.0984683
MH5041473fhumanUK	3f	0.0980661	0.0994814	0.101155	0.0996007	0.0991773	0.0999341	0.099456	0.10296	0.0967522	0.100677	0.100985	0.10254	0.100334	0.104833	0.100799	0.102282	0.101544	0.0997417	0.100641	0.100841	0.103323	0.102403	0.103114	0.0983637	0.0970703	0.0990412	0.0980881	0.0988836	0.103038	0.102244	0.102832	0.095846	0.0977424	0.099695	0.09377	0.0998596	0.0981559	0.0929545	0.0944903	0.095023	0.0939574	0.093464	0.0928098	0.0932656	0.096167	0.096769	0.0987969	0.0992964
HESQL055_cl0_HESQL55_cl0_count_409_consensus_NT	3f	0.0952115	0.100658	0.0990114	0.101014	0.0971491	0.0981379	0.0974252	0.100324	0.0940402	0.0952876	0.096358	0.0969517	0.0943172	0.0958019	0.0953552	0.0955733	0.101418	0.100145	0.100262	0.0996649	0.0987702	0.0965789	0.0948656	0.096953	0.0932407	0.09373	0.0952559	0.0963022	0.09786	0.0946361	0.106673	0.0960462	0.098947	0.0922116	0.0912501	0.096055	0.0959845	0.0962258	0.0970467	0.0973426	0.0969869	0.0962568	0.0958021	0.0955473	0.0996184	0.0952325	0.0992837	0.0995428
KT4475273fhumanSingapore	3f	0.092219	0.0897357	0.0926414	0.0912489	0.0897159	0.0902199	0.0895174	0.0921724	0.0920022	0.0934576	0.0907686	0.096651	0.0940196	0.094141	0.0894107	0.0910728	0.0935296	0.0927097	0.0923622	0.0932859	0.0930019	0.0924344	0.0910654	0.0900253	0.0932999	0.0964511	0.0921926	0.0938984	0.0951334	0.0952692	0.0963504	0.0880991	0.0977771	0.0863951	0.0890861	0.0918658	0.0920051	0.0903423	0.0955657	0.0960572	0.0955068	0.0961962	0.0957812	0.0954872	0.0981887	0.0943217	0.0940325	0.0938151
HESQL147_cl1_count_72_consensus_NT	3f	0.0907673	0.0875975	0.0929518	0.090835	0.0897515	0.0897871	0.0895529	0.0917199	0.0905942	0.092043	0.0917464	0.0952483	0.092625	0.0922315	0.088491	0.0892131	0.0914033	0.0908234	0.0900091	0.0895212	0.0927262	0.0926307	0.0907073	0.0895555	0.0947544	0.0955395	0.0912889	0.0937384	0.094226	0.0955809	0.0962921	0.0864143	0.094819	0.086161	0.0888508	0.0880358	0.0910636	0.0885169	0.0936562	0.0941459	0.0935984	0.0942863	0.0938714	0.0935792	0.0953192	0.0919225	0.0942485	0.0940312
EU3609773fswineSweden	3f	0.0869015	0.0859052	0.0864909	0.0863214	0.0850412	0.085505	0.0852724	0.0845778	0.0891004	0.0891671	0.0962314	0.0910146	0.088183	0.0919064	0.0914246	0.0923656	0.0994366	0.098128	0.0987221	0.100732	0.0937281	0.0912596	0.0893358	0.0893365	0.090506	0.0902944	0.0879506	0.0930751	0.0909539	0.0890952	0.0964833	0.0894793	0.0927158	0.0883414	0.0886636	0.0934049	0.0899217	0.0920815	0.0913348	0.0918227	0.0917485	0.0905553	0.0903193	0.0905367	0.0941307	0.0937294	0.0963205	0.096538
MH3777253fhumanSweden	3f	0.10184	0.10074	0.101466	0.104175	0.102556	0.102313	0.102072	0.102999	0.100942	0.104239	0.106822	0.106311	0.103585	0.103967	0.103565	0.104398	0.11102	0.11122	0.111328	0.111689	0.104152	0.101994	0.105653	0.101236	0.101849	0.103403	0.101391	0.10621	0.105543	0.103439	0.110109	0.103386	0.105582	0.107066	0.102784	0.106024	0.101121	0.101717	0.107445	0.107953	0.106404	0.105168	0.105431	0.105653	0.108128	0.105184	0.107546	0.107524
MF4440533fhumanFrance	3f	0.0879223	0.0889804	0.0882089	0.0888037	0.0860291	0.0867591	0.086063	0.0864943	0.084823	0.0917539	0.0898446	0.0881876	0.0865474	0.0866485	0.0883147	0.09094	0.0897146	0.0881373	0.0882645	0.0885727	0.0866854	0.0863998	0.0865311	0.085842	0.0885077	0.0884559	0.0873449	0.0904011	0.0875714	0.0896804	0.0964588	0.0856223	0.0946853	0.0798515	0.0871904	0.0863242	0.0864667	0.0911363	0.087368	0.0883523	0.0875828	0.0866348	0.0866868	0.087368	0.093056	0.0859043	0.0885623	0.089282
MF4440913fhumanFrance	3f	0.0866348	0.0877299	0.0878875	0.0884457	0.0842888	0.0850154	0.0843219	0.0842902	0.0835491	0.0897708	0.0883174	0.0869166	0.0852843	0.0868823	0.0875097	0.0901287	0.0877379	0.0857061	0.0858352	0.0866047	0.0845108	0.0842275	0.0857137	0.0845639	0.0874855	0.0874321	0.0863255	0.0893377	0.0863187	0.0888525	0.0956917	0.0848417	0.0929428	0.0785915	0.0863698	0.0845775	0.0847209	0.0898735	0.0875123	0.0884961	0.0877269	0.0867796	0.0868316	0.0875123	0.0931969	0.0860495	0.0880059	0.0887244
HESQL111_cl0_count_311_consensus_NT	3f	0.0860358	0.0867045	0.0859313	0.0871878	0.0828013	0.0830308	0.0823385	0.0851319	0.082063	0.0879684	0.0874164	0.0894215	0.0873089	0.0896199	0.087576	0.0907366	0.0874073	0.0849097	0.0855037	0.0886387	0.0848386	0.0840914	0.0839934	0.0826311	0.0850762	0.0858803	0.0845283	0.086191	0.0834644	0.089261	0.0947813	0.0839631	0.0912758	0.0775337	0.0820315	0.0835486	0.0804583	0.0876921	0.0844296	0.0849446	0.0841805	0.0832369	0.0842137	0.0844296	0.0900901	0.0824089	0.084646	0.0843962
HESQL013_cl0_HESQL13_cl0_count_443_consensus_NT	3f	0.0879892	0.0891392	0.0878642	0.0896251	0.0859503	0.0871108	0.0864135	0.0873103	0.0856344	0.0903455	0.0884403	0.0927801	0.0901801	0.0920197	0.0883638	0.0890467	0.0888468	0.086806	0.0873998	0.0898999	0.0862179	0.0864325	0.0882785	0.0853338	0.0884323	0.0873897	0.0876448	0.0890834	0.0874586	0.0887764	0.0954483	0.0845802	0.0929301	0.0804213	0.0848642	0.0840828	0.085655	0.0867598	0.0853943	0.0854456	0.0851446	0.0841991	0.0847138	0.0853943	0.0913025	0.0848441	0.0859171	0.0856663
MF4440753fhumanFrance	3f	0.0824427	0.0926803	0.0914566	0.092821	0.0835968	0.0843243	0.0836298	0.0862356	0.0865761	0.0922192	0.0855321	0.0932874	0.0911888	0.0937693	0.089855	0.0898933	0.0903432	0.0883299	0.0879544	0.093023	0.0897655	0.0871465	0.0877215	0.0884625	0.0896568	0.0917398	0.0908153	0.0903972	0.0919836	0.0886866	0.0955402	0.0844748	0.0912797	0.0830901	0.0846135	0.0897817	0.086728	0.090826	0.0900942	0.0901484	0.0895713	0.0888525	0.0894098	0.0900942	0.0955289	0.0869331	0.088592	0.08834
HESQL155_cl0_count_687_consensus_NT	3f	0.0878655	0.0942851	0.094472	0.0953637	0.0875415	0.0887406	0.0880416	0.0920707	0.0891182	0.095062	0.0866979	0.0947217	0.0926154	0.0954445	0.0929415	0.0946477	0.0931848	0.091159	0.0907778	0.0958321	0.0945326	0.090702	0.0893526	0.0900441	0.091555	0.0941203	0.0919725	0.0913172	0.0938495	0.0943915	0.102008	0.0896054	0.0936536	0.0858515	0.0874205	0.0931273	0.0878755	0.0919647	0.0911753	0.0912301	0.0911193	0.0899321	0.0904906	0.0911753	0.0966161	0.088816	0.0904104	0.0901577
HESQL043_cl0_HESQL43_cl0_count_321_consensus_NT	3f	0.0851916	0.0901762	0.0946401	0.0948273	0.0860671	0.0867993	0.0861011	0.0889919	0.0868742	0.0896238	0.0865827	0.0897294	0.0876448	0.089694	0.0881104	0.0893358	0.0894211	0.0878782	0.0880059	0.0911228	0.0891877	0.0868006	0.0883987	0.0890155	0.0902134	0.0898735	0.0911198	0.0905034	0.0906806	0.0926388	0.0968228	0.0851069	0.0910609	0.0845934	0.085927	0.0901404	0.0840226	0.0868933	0.090163	0.0902172	0.0910441	0.0894241	0.089946	0.090163	0.0960757	0.0842283	0.0896146	0.0893619
HESQL185_cl0_count_384_consensus_NT	3f	0.085424	0.089709	0.0941689	0.0943572	0.0856023	0.0863337	0.0856361	0.0894596	0.0859449	0.0900916	0.0865827	0.0901988	0.0881118	0.0901643	0.0881104	0.0893358	0.08989	0.0883454	0.0880059	0.091592	0.0891877	0.0868006	0.0888654	0.0894833	0.0902134	0.0903436	0.0911198	0.0905034	0.0902107	0.0926388	0.0963479	0.0851069	0.0905912	0.0850572	0.0863924	0.0906099	0.0844867	0.0864262	0.090163	0.0902172	0.0910441	0.0894241	0.089946	0.090163	0.0960757	0.0846923	0.0896146	0.0893619
HESQL169_cl0_count_809_consensus_NT	3f	0.086044	0.091515	0.0933771	0.0930984	0.0861866	0.0871506	0.086453	0.0883718	0.0891222	0.0896476	0.0885872	0.095256	0.0936545	0.0959414	0.0921006	0.0933348	0.0917954	0.0897384	0.0898643	0.0922662	0.090023	0.0871877	0.0868508	0.0884497	0.0916997	0.0905308	0.0909805	0.0929453	0.0939113	0.0926276	0.0979784	0.0862084	0.0913038	0.0842862	0.0875682	0.0935205	0.0858916	0.0908874	0.094107	0.0941637	0.0950294	0.0938717	0.0943991	0.0946166	0.0996035	0.0889112	0.0914272	0.0911738
HESQL211_cl0_count_1332_consensus_NT	3f	0.0862519	0.0940697	0.0940595	0.0940325	0.0871452	0.0883443	0.0876452	0.0888681	0.0863249	0.0877366	0.0890298	0.0943638	0.0917877	0.0959549	0.0911363	0.0933092	0.0882698	0.0871973	0.0849634	0.0896449	0.0893337	0.0874317	0.0873268	0.0851662	0.0920038	0.0896398	0.0909926	0.0928182	0.0934332	0.09123	0.0984278	0.0855226	0.0942002	0.0849741	0.0882251	0.0899468	0.0884478	0.0897254	0.0952977	0.095827	0.0957105	0.094552	0.0950802	0.0952977	0.100311	0.0872539	0.0925956	0.0923415
HESQL108_cl0_count_285_consensus_NT	3f	0.0845788	0.0869926	0.0883651	0.0895347	0.0838137	0.0850048	0.0843098	0.0857209	0.0830193	0.0863078	0.0856619	0.0909031	0.0893207	0.0931848	0.0880253	0.0897173	0.0850628	0.0835383	0.0827103	0.0886596	0.0836167	0.080073	0.0833027	0.0836923	0.0862783	0.0883425	0.0855308	0.0866622	0.0867268	0.0889959	0.0943593	0.0814249	0.0914421	0.0788665	0.0853094	0.086495	0.0832013	0.0884478	0.0870086	0.0884599	0.0883886	0.0876713	0.087724	0.0879404	0.0919009	0.086059	0.0873907	0.0866733
HESQL067_cl0_HESQL67_cl0_count_790_consensus_NT	3f	0.0890521	0.0940839	0.0935638	0.0939888	0.0880796	0.0887791	0.0880783	0.0913949	0.0872373	0.0931147	0.0872885	0.0955264	0.0929059	0.0972216	0.0940737	0.0957862	0.0926867	0.0906591	0.0902782	0.0912004	0.0938833	0.0893717	0.0848441	0.0895596	0.0899468	0.0894063	0.0911063	0.0925367	0.0925683	0.0911964	0.0971054	0.0857236	0.0929862	0.085794	0.0914325	0.0904549	0.0875188	0.0911735	0.0927675	0.0923152	0.0936891	0.092025	0.0925502	0.0927675	0.0960215	0.0899725	0.0911774	0.0914315
HESQL157_cl0_count_505_consensus_NT	3f	0.0886374	0.087101	0.0879002	0.0937812	0.0880096	0.0891913	0.088492	0.0881192	0.0865732	0.0927991	0.090061	0.0887399	0.085702	0.0898187	0.0882211	0.0908871	0.0934999	0.0916498	0.0915583	0.0945028	0.0882547	0.0856388	0.086468	0.0918846	0.0884013	0.0859702	0.0897699	0.0857296	0.089708	0.0953268	0.0966264	0.0891984	0.0929684	0.0883161	0.0902198	0.0963162	0.0876614	0.0884283	0.0895857	0.0905756	0.0898011	0.0905212	0.0896396	0.0898564	0.0963309	0.0880588	0.0918847	0.0928461
HESQL077_cl1_count_9_consensus_NT	3f	0.0945671	0.0897239	0.0898834	0.0908776	0.0873835	0.0883521	0.0876515	0.0914928	0.0920195	0.0970141	0.0969954	0.0916234	0.0898188	0.0956913	0.0917128	0.092947	0.0975846	0.0964811	0.0956544	0.0969006	0.0907899	0.0892907	0.0899382	0.08998	0.0930706	0.0887271	0.0894358	0.0936498	0.0930297	0.0953123	0.0968335	0.0928235	0.101086	0.0888276	0.0894187	0.0966971	0.0923419	0.0959958	0.0935729	0.0936293	0.0942603	0.0942797	0.0942978	0.094044	0.0989339	0.0927966	0.0929688	0.0936966
EU7235133fswineSpain	3f	0.0814861	0.0804375	0.0816287	0.0826371	0.0803026	0.0814826	0.0812527	0.0835402	0.0802547	0.0814485	0.0831325	0.0819767	0.0796977	0.0851353	0.0800213	0.081436	0.0819262	0.0816636	0.0817962	0.0840874	0.0854283	0.0816287	0.0806311	0.0756566	0.0799679	0.0802555	0.0779858	0.0821231	0.0833554	0.083311	0.0848844	0.0780326	0.0808711	0.0782613	0.0819304	0.0857391	0.0790825	0.0840724	0.0849823	0.0854971	0.0854283	0.0851442	0.0861581	0.0868384	0.0900995	0.0797348	0.0839356	0.0837212
EU7235123fswineSpain	3f	0.0897854	0.0879573	0.0853638	0.0877626	0.0862406	0.0874349	0.0867384	0.0906411	0.0880086	0.0875025	0.089998	0.089603	0.0870267	0.0925796	0.0882933	0.0887606	0.0886325	0.0881313	0.0882584	0.0884034	0.0906608	0.0882183	0.0848193	0.0827089	0.0869829	0.0870993	0.0852517	0.0880036	0.0909253	0.0880216	0.0934999	0.0825291	0.0881608	0.085196	0.0870953	0.0907751	0.084587	0.0878515	0.0897815	0.0903031	0.0902303	0.0894745	0.0904628	0.0906793	0.0944417	0.0870511	0.0894335	0.089218
MF4441133fhumanFrance	3f	0.0752931	0.0753229	0.0738244	0.0789442	0.0753648	0.0753942	0.0747139	0.0752162	0.0725763	0.0737732	0.0747132	0.0749544	0.0715805	0.0796595	0.0736705	0.0760031	0.0798739	0.0791256	0.0778572	0.0783485	0.0783443	0.0745925	0.0696366	0.0730253	0.076929	0.0766107	0.0766577	0.0793045	0.0824647	0.0814339	0.0771719	0.069035	0.0756312	0.0663967	0.0706929	0.0766677	0.072731	0.073601	0.0811544	0.0804977	0.080679	0.0804333	0.0809401	0.0811544	0.0855697	0.0728622	0.0757856	0.0750882
MF4441443fhumanFrance	3f	0.0731065	0.068062	0.0701491	0.070222	0.0707001	0.0711775	0.0705027	0.068314	0.0685495	0.0756467	0.0733755	0.0721962	0.0688442	0.0754922	0.0711804	0.071874	0.0767121	0.0768817	0.0760752	0.0758194	0.073743	0.0682109	0.0676402	0.0737595	0.077609	0.0747319	0.0717437	0.0763144	0.0791602	0.0817557	0.0840334	0.0710684	0.0761589	0.0708837	0.0745758	0.0755992	0.0753378	0.0778176	0.0793503	0.0803149	0.0793341	0.079089	0.0786784	0.0788602	0.0837505	0.0733849	0.0754177	0.07472
HESQL001_cl0_HESQL01_cl0_count_452_consensus_NT	3f	0.0668705	0.0647674	0.0657177	0.0645069	0.0645699	0.0643592	0.0636923	0.0665493	0.0648202	0.0636059	0.0688456	0.0675114	0.064674	0.071958	0.0671938	0.0697334	0.0740138	0.073036	0.0722416	0.074283	0.0668116	0.0645496	0.0657607	0.0635377	0.0702224	0.0709965	0.0664862	0.0682263	0.0685673	0.0710405	0.0726357	0.0583484	0.073029	0.0603365	0.0647164	0.0706351	0.0625463	0.0708118	0.0735845	0.0731456	0.074022	0.0728763	0.0733718	0.0735845	0.0775063	0.0652874	0.0723986	0.0717053
HESQL137_cl0_count_278_consensus_NT	3f	0.0641181	0.0672804	0.0698433	0.0669892	0.0631922	0.0636751	0.063007	0.0667777	0.0655138	0.0678855	0.0704367	0.0690955	0.0666601	0.0708311	0.0687882	0.0717375	0.0756838	0.0746986	0.0734427	0.0747661	0.0683493	0.0670005	0.0668417	0.0657806	0.0719647	0.0720922	0.0693494	0.068701	0.0699057	0.0744818	0.0752854	0.0629969	0.073478	0.0636286	0.0664252	0.0730893	0.0664984	0.0748705	0.0728706	0.0724311	0.0737623	0.0726144	0.0717228	0.0723881	0.0774654	0.0699421	0.0765807	0.0758796
MN4012373fhumanFrance	3f	0.065666	0.068087	0.0699642	0.0702793	0.0691678	0.0694334	0.0687598	0.0712501	0.0707247	0.0728309	0.0714311	0.0739491	0.0710365	0.0745205	0.070865	0.0702337	0.0754472	0.0746617	0.0738928	0.0766361	0.071811	0.0683349	0.0682262	0.0675528	0.0735845	0.0714893	0.073299	0.0740427	0.0755512	0.0720141	0.0741101	0.061805	0.0738554	0.0620622	0.0673946	0.0709791	0.0704966	0.0714528	0.0750535	0.0750982	0.0754781	0.0743403	0.0748398	0.0745983	0.0803388	0.0694271	0.0752896	0.0750464
MF4440763fhumanFrance	3f	0.061861	0.0646793	0.06656	0.0680072	0.0659611	0.0657268	0.0650603	0.066448	0.0659731	0.0691452	0.0670761	0.067773	0.0649146	0.0690012	0.0656042	0.0654231	0.0690026	0.0677882	0.0674847	0.0704134	0.0665628	0.0640221	0.0623715	0.0614184	0.0706063	0.0662349	0.0682903	0.0687978	0.0718593	0.0659987	0.0697021	0.0582126	0.0683713	0.0571239	0.0623774	0.066128	0.0644076	0.0657396	0.0690308	0.0690717	0.0692413	0.067881	0.0688188	0.0685817	0.0744693	0.0628641	0.0695157	0.0692767
HESQL042_cl0_HESQL42_cl0_count_291_consensus_NT	3f	0.0649293	0.0644192	0.06719	0.0690835	0.0656733	0.0659343	0.0652677	0.0686521	0.0670468	0.0711396	0.0699318	0.0681277	0.0652705	0.0720678	0.0664046	0.0657521	0.0718411	0.0706193	0.0703117	0.0719003	0.0689946	0.0662332	0.0654618	0.0646938	0.0723107	0.069059	0.069289	0.0702748	0.0747001	0.0686561	0.0735216	0.0612726	0.0689477	0.0608163	0.0672352	0.0701247	0.0677426	0.0694987	0.0719291	0.0719717	0.0721399	0.0707736	0.0717168	0.0714782	0.0773982	0.0652866	0.0730803	0.072388
HESQL045_cl0_HESQL45_cl0_count_95_consensus_NT	3f	0.0647202	0.0669438	0.0686114	0.0693605	0.0673474	0.0682804	0.068057	0.0694438	0.0675581	0.0696068	0.0682068	0.0696352	0.0667615	0.0697591	0.0667982	0.0666171	0.0708576	0.0696366	0.0688816	0.0707085	0.0675066	0.0645145	0.0678074	0.0661196	0.0722269	0.0692372	0.0715074	0.071765	0.0743628	0.0680787	0.0731564	0.0615407	0.0699141	0.0586601	0.0637081	0.0676555	0.0673475	0.0664234	0.0710829	0.0711251	0.0712937	0.0704071	0.0708996	0.0706612	0.0756355	0.0640134	0.0722775	0.0715852
LC0559723fhumanJapan	3f	0.0617406	0.0629195	0.0630378	0.0634243	0.0656003	0.0663052	0.0656389	0.0685476	0.0631761	0.0688031	0.0689189	0.0692227	0.0659144	0.0699902	0.0656881	0.0663967	0.0673038	0.0665427	0.0662416	0.067791	0.0655592	0.0628065	0.0626818	0.0615225	0.0672915	0.0669755	0.0679083	0.0673094	0.0711859	0.0654273	0.0700031	0.0563276	0.0691339	0.0578452	0.0640188	0.0675659	0.0653831	0.0667039	0.0693045	0.0693455	0.0692904	0.0681568	0.0690931	0.0693045	0.0747764	0.0634226	0.0698456	0.0691579
MF4440693fhumanFrance	3f	0.0662913	0.0677345	0.0651872	0.0691425	0.0686116	0.0688754	0.0682055	0.0691157	0.0684566	0.0702863	0.0724384	0.0727779	0.0698833	0.0716904	0.0683124	0.0685793	0.0708632	0.0694177	0.0695599	0.0720203	0.0681582	0.0649411	0.0639509	0.064148	0.0705961	0.0684272	0.070033	0.0701073	0.0705673	0.0680288	0.074022	0.0608465	0.0686392	0.0586059	0.0634655	0.0690322	0.0659718	0.0686167	0.0698769	0.071298	0.0716918	0.0701017	0.0705644	0.0707764	0.0767301	0.0671568	0.0708417	0.0701519
HESQL026_cl0_count_251_consensus_NT	3f	0.0683945	0.0680128	0.0670242	0.068975	0.0702473	0.0705129	0.0698407	0.0696337	0.0698947	0.0737985	0.076793	0.0737835	0.0708784	0.0722416	0.0697516	0.0695713	0.0727692	0.0708646	0.0710057	0.0729929	0.0706783	0.0674434	0.0676008	0.0655474	0.0725	0.0698733	0.071481	0.0724598	0.0724703	0.0703409	0.075941	0.0635867	0.0723437	0.0622165	0.0675962	0.0720733	0.0685257	0.0705139	0.0720025	0.0729791	0.0738258	0.0722283	0.0726935	0.072906	0.0782077	0.0699441	0.0725508	0.0720838
HESQL186_cl0_count_212_consensus_NT	3f	0.0668418	0.0684998	0.0677344	0.0699118	0.0698123	0.0700775	0.0694057	0.0700946	0.0690115	0.0722297	0.0754475	0.0733746	0.0704708	0.0727366	0.0684475	0.0682667	0.0723303	0.0708777	0.0710188	0.0730064	0.0702706	0.06659	0.0658296	0.0644319	0.0711584	0.070366	0.0710726	0.071119	0.0716097	0.0704113	0.0759551	0.0636242	0.0712415	0.0617854	0.067161	0.0721161	0.0681176	0.0705558	0.071368	0.0723437	0.0731905	0.0715937	0.0720586	0.0722712	0.0780256	0.0681594	0.0739533	0.0734848
HESQL096_cl0_HESQL96_cl0_count_215_consensus_NT	3f	0.0674861	0.0684455	0.0663412	0.0694085	0.0693379	0.0696026	0.0689315	0.0696196	0.0698805	0.0726532	0.0736102	0.0721869	0.0697416	0.0724527	0.0681693	0.0679886	0.0702709	0.0692752	0.0689688	0.0718803	0.0684349	0.0652138	0.0648882	0.0637526	0.0715819	0.0694085	0.070116	0.0706407	0.0711016	0.069456	0.0750171	0.0620233	0.0705223	0.0606575	0.0657945	0.0713958	0.0671677	0.0700487	0.0710857	0.07206	0.072906	0.0713111	0.0717754	0.0719878	0.0770052	0.0690308	0.0720838	0.0716173
HESQL079_cl0_HESQL79_cl0_count_204_consensus_NT	3f	0.0677234	0.0691298	0.0665778	0.0700946	0.0695757	0.0698407	0.0691692	0.0698293	0.0701189	0.072894	0.0733696	0.0731051	0.0706537	0.0729195	0.069079	0.0688985	0.0711875	0.0692893	0.0694318	0.072797	0.0679733	0.0652271	0.065346	0.064407	0.0713417	0.0696195	0.0707764	0.0708515	0.0708618	0.0701446	0.0752595	0.0629216	0.0707624	0.0611114	0.0660043	0.0711847	0.0669303	0.0702884	0.0713111	0.0722859	0.0731321	0.0715366	0.0720011	0.0722135	0.0781917	0.0687921	0.0723246	0.0718578
HESQL090_cl0_HESQL90_cl0_count_104_consensus_NT	3f	0.0684335	0.0686939	0.0661424	0.070106	0.0698109	0.0700761	0.0698521	0.0698691	0.0699062	0.0726801	0.0729038	0.0731172	0.0706653	0.0729316	0.0686421	0.0684615	0.0716508	0.0699211	0.0696138	0.072978	0.069371	0.0661424	0.066024	0.0662276	0.0718341	0.0701103	0.0717182	0.0717943	0.0713534	0.0703812	0.0745911	0.0622672	0.0703228	0.0601919	0.0664373	0.071352	0.0666931	0.070696	0.0712966	0.0722712	0.0731172	0.0719731	0.0724675	0.0731321	0.0786651	0.0685677	0.0729735	0.0725063
HESQL177_cl0_count_352_consensus_NT	3f	0.0679069	0.0682624	0.0668268	0.0692255	0.069127	0.0693915	0.0687205	0.0675926	0.0706926	0.0723402	0.0731129	0.0732877	0.0703875	0.0744597	0.0708179	0.0706379	0.0712862	0.0705139	0.070206	0.0718231	0.0670666	0.063633	0.067115	0.0641466	0.0725939	0.0693248	0.0691339	0.0705557	0.0712412	0.0698783	0.0753802	0.0613114	0.0711279	0.061763	0.0652964	0.0718488	0.0669181	0.0705009	0.0724407	0.0729656	0.074265	0.0726666	0.073162	0.0733746	0.0784217	0.0694248	0.073654	0.07296
HESQL094_cl0_count_226_consensus_NT	3f	0.0679858	0.0688031	0.0689336	0.0683959	0.0696834	0.0708467	0.0701732	0.0708207	0.0694721	0.0720172	0.0745991	0.0722283	0.0693328	0.0740509	0.0693286	0.0691198	0.0716508	0.0713271	0.0705673	0.0725833	0.0696096	0.0656965	0.0662737	0.0678478	0.0717636	0.0666709	0.0693993	0.0713168	0.0708184	0.0703668	0.0766674	0.0622926	0.0723408	0.061417	0.0674385	0.0714514	0.069927	0.0714722	0.0752749	0.0758053	0.0771099	0.075502	0.0759707	0.0761839	0.0817432	0.0674852	0.0737402	0.0730453
HESQL212_cl0_count_248_consensus_NT	3f	0.0665535	0.0662551	0.0681679	0.0685262	0.0671178	0.0682735	0.0676036	0.0714552	0.0689441	0.0721294	0.0729618	0.0714387	0.0685527	0.0726652	0.0688003	0.069516	0.0706798	0.0699083	0.069601	0.0713584	0.0688704	0.0652019	0.0671013	0.063728	0.0679129	0.0698176	0.0698213	0.070063	0.0722135	0.069429	0.0758959	0.0611279	0.0715644	0.0617882	0.0657691	0.0715673	0.0669044	0.0674933	0.0733447	0.0738711	0.0751716	0.0731186	0.0740674	0.0742802	0.0793694	0.0692285	0.0725077	0.0718152
HESQL206_cl0_count_434_consensus_NT	3f	0.065925	0.0656274	0.0675383	0.0672271	0.0669357	0.0676449	0.0669752	0.0699274	0.0678682	0.0710464	0.0716244	0.0701031	0.0672257	0.0718062	0.0676958	0.0684099	0.0704689	0.0696977	0.0693908	0.0716272	0.0677925	0.0641293	0.0673653	0.063754	0.0668064	0.0687066	0.0685173	0.0689547	0.0706495	0.0676625	0.0761387	0.0595715	0.0707348	0.0606959	0.0641962	0.0709604	0.065801	0.0673105	0.0726815	0.0732068	0.0745067	0.0724555	0.0734032	0.0736159	0.077752	0.0690181	0.0732311	0.0725374
HESQL142_cl0_count_233_consensus_NT	3f	0.0645374	0.0660204	0.0670379	0.0678434	0.0668827	0.0675912	0.0669221	0.070096	0.0668949	0.0709609	0.0717924	0.0703007	0.067423	0.0715234	0.0681166	0.0688311	0.0697376	0.0689688	0.0686631	0.0695202	0.067515	0.0638564	0.0668663	0.0632592	0.0676763	0.0677537	0.0677911	0.0680316	0.0699469	0.067109	0.0751701	0.0591083	0.0697776	0.0593257	0.0650617	0.0704531	0.0653027	0.0658867	0.071045	0.0715673	0.0728642	0.0708198	0.0717636	0.0719759	0.0770368	0.0667231	0.0717873	0.071096
HESQL062_cl0_HESQL62_cl0_count_342_consensus_NT	3f	0.0653308	0.0663846	0.0674053	0.0695571	0.0668024	0.0679595	0.0672886	0.0702462	0.0667765	0.0709314	0.0726384	0.0706626	0.0682249	0.0721147	0.0684726	0.0687402	0.0701274	0.069356	0.0690491	0.0703581	0.0682514	0.0645845	0.0667723	0.0644949	0.0705079	0.0683353	0.0692696	0.0697647	0.0732461	0.0702264	0.0755287	0.0605341	0.0730481	0.0618834	0.0669892	0.0721723	0.0692653	0.0705818	0.0729763	0.0735027	0.0748347	0.0732325	0.0737294	0.074396	0.0799529	0.0679878	0.0744651	0.073769
HESQL208_cl0_count_665_consensus_NT	3f	0.0641658	0.0645505	0.0655644	0.0656753	0.0658578	0.0665656	0.0658967	0.0679221	0.0669983	0.0701446	0.071904	0.0701418	0.0677096	0.0706597	0.0677192	0.0675383	0.0700715	0.0693007	0.0685453	0.0703021	0.0678021	0.0634586	0.0651607	0.0622205	0.0675018	0.0662471	0.0671828	0.0670029	0.0690844	0.0694673	0.0752413	0.0598243	0.0700543	0.0607289	0.0655446	0.069829	0.0665211	0.0693986	0.0736268	0.074154	0.074775	0.0734004	0.0743504	0.0745634	0.0801183	0.0679336	0.0732569	0.0725628
MF4440903fhumanFrance	3f	0.0631662	0.0645783	0.0651209	0.0690442	0.0651659	0.0654261	0.0647606	0.0661488	0.0659505	0.0702577	0.0688283	0.0683124	0.0658997	0.0711555	0.0639742	0.0642366	0.0677772	0.0670147	0.0672106	0.0696593	0.0651502	0.063062	0.0627541	0.0653901	0.0698242	0.0675156	0.0697658	0.068942	0.0726935	0.0691072	0.0710015	0.0614613	0.0714782	0.0590695	0.0658727	0.0699169	0.0659314	0.0676913	0.0723268	0.0723697	0.0732144	0.0711714	0.0721147	0.0723268	0.0778572	0.0639145	0.0700661	0.0693781
HESQL071_cl3_HESQL71_cl3_count_177_consensus_NT	3f	0.0637197	0.0629788	0.0657727	0.0667479	0.064273	0.0645332	0.0638666	0.0661075	0.0665371	0.0703798	0.0726059	0.0685537	0.0656859	0.0700113	0.0670473	0.0673133	0.0715762	0.0708025	0.0695954	0.0711859	0.0675355	0.0663235	0.0675856	0.0648878	0.071563	0.069912	0.0714914	0.068809	0.0720116	0.072649	0.0713069	0.0600434	0.0712515	0.057815	0.0646622	0.0698276	0.0678103	0.0698763	0.0711396	0.0711818	0.0720277	0.0699841	0.0704763	0.0706886	0.0754964	0.0645101	0.072731	0.0720382
MF4440703fhumanFrance	3f	0.0598487	0.0612477	0.0642193	0.0641102	0.0614198	0.0616765	0.0610147	0.0632132	0.0643332	0.0680889	0.0677096	0.0648216	0.0619854	0.0664453	0.0624745	0.0629317	0.0669345	0.067094	0.0654273	0.0674917	0.0651502	0.0619687	0.0617253	0.0622727	0.0680024	0.0636751	0.0641672	0.0659788	0.0703798	0.0638564	0.0698342	0.0575344	0.0681065	0.0555061	0.0607468	0.0627315	0.0629646	0.0652298	0.0669209	0.0674081	0.06825	0.0662234	0.0671568	0.0673682	0.0730645	0.0621388	0.0692385	0.0685509
MF4441253fhumanFrance	3f	0.0607923	0.0621925	0.0647278	0.0650616	0.0619224	0.0621799	0.061517	0.0641624	0.0652851	0.0688283	0.0681971	0.0655418	0.0626987	0.0671691	0.0631892	0.0636473	0.0678976	0.0680566	0.0663846	0.0679789	0.0661061	0.0629161	0.0622038	0.0632219	0.0684657	0.0646317	0.0651225	0.0664644	0.071352	0.0648098	0.0708039	0.0584708	0.0685957	0.0564369	0.0616927	0.0636821	0.0634715	0.0661901	0.0669359	0.0674233	0.0682653	0.0662383	0.0671719	0.0673834	0.0730809	0.063089	0.0692795	0.0685915
HESQL101_cl0_count_308_consensus_NT	3f	0.0625778	0.0625754	0.0655817	0.0672491	0.0627724	0.0630305	0.0623671	0.0659292	0.0650881	0.0713964	0.0695287	0.0668964	0.0640435	0.0685565	0.0649808	0.0649954	0.0678852	0.0680441	0.0663724	0.0670722	0.0668038	0.0629303	0.0628562	0.0623716	0.0700916	0.0671221	0.0671747	0.0677828	0.07206	0.0675259	0.0724246	0.0589002	0.0688076	0.055946	0.0616591	0.0668936	0.063016	0.0661915	0.0681093	0.0685985	0.0694418	0.0678575	0.0683461	0.0685579	0.0742741	0.0637443	0.0671814	0.0664968
HESQL011_cl0_HESQL11_cl0_count_731_consensus_NT	3f	0.0663561	0.0666043	0.068575	0.0704427	0.0670891	0.0673516	0.0666828	0.0690596	0.0686353	0.0722679	0.0721957	0.0684321	0.0655698	0.0687641	0.0673748	0.0680875	0.0703668	0.0695968	0.0688423	0.0713279	0.0699332	0.0669287	0.0653089	0.0670831	0.0747792	0.0703818	0.0721722	0.073093	0.0758959	0.0716479	0.0714345	0.060943	0.0696779	0.0606946	0.0673203	0.0684118	0.0673365	0.0684733	0.0712529	0.0717461	0.0719144	0.0705486	0.0714914	0.0717036	0.0774587	0.0653133	0.0722508	0.0715588
HESQL018_cl0_HESQL18_cl0_count_499_consensus_NT	3f	0.0677524	0.0666707	0.0686435	0.0711857	0.0675637	0.0687205	0.0680501	0.0702758	0.0707069	0.0745563	0.0724813	0.0691621	0.0662927	0.0705918	0.0665114	0.0681166	0.0708473	0.0700759	0.0697686	0.0718084	0.0708611	0.0687722	0.0662267	0.0680344	0.0741307	0.0710898	0.0728805	0.0735765	0.0764426	0.0739659	0.073752	0.0616326	0.0688906	0.0627115	0.0689448	0.0706915	0.0673408	0.0696566	0.0733148	0.0738108	0.0739781	0.0726073	0.0735544	0.073767	0.0790918	0.0669317	0.0727338	0.072041
JN9069743fhumanFrance	3f	0.061703	0.0605165	0.0630634	0.0629309	0.0611289	0.0609445	0.0602842	0.0636082	0.0611399	0.0655698	0.0666842	0.0648764	0.0624879	0.067416	0.0600601	0.0611993	0.0627841	0.0615671	0.0617406	0.0641651	0.0625854	0.0598524	0.059843	0.0630218	0.0663738	0.0658576	0.0663183	0.0663617	0.0694276	0.064106	0.064807	0.0547991	0.0645845	0.0576848	0.0600612	0.0651092	0.0631878	0.0656406	0.0681319	0.0681721	0.0690129	0.0669875	0.0674737	0.0676848	0.0731485	0.0627571	0.0666809	0.0664439
MF4440593fhumanFrance	3f	0.0635105	0.0620591	0.0639235	0.0624892	0.0618148	0.0616305	0.0609693	0.0642981	0.0634101	0.0669738	0.069448	0.0658458	0.0630062	0.0687708	0.0638873	0.0641493	0.0673175	0.0665292	0.0667006	0.0671219	0.064816	0.0618497	0.0620956	0.0644393	0.0675425	0.0636012	0.0658727	0.068596	0.0692172	0.0669738	0.0672872	0.0572491	0.0675659	0.0574773	0.06162	0.0657515	0.0649648	0.0664939	0.0677096	0.0677496	0.0685904	0.0665656	0.0674984	0.0677096	0.0726666	0.0636057	0.0686813	0.0679954
MF4441193fhumanFrance	3f	0.061146	0.063272	0.0662844	0.0657268	0.0637034	0.0635192	0.0628549	0.0661998	0.0626081	0.066406	0.070412	0.067327	0.0644717	0.0678117	0.0656056	0.0672078	0.069439	0.0681957	0.0688143	0.0699517	0.0654231	0.0624463	0.0632862	0.0638708	0.0701432	0.0675957	0.0669345	0.0685188	0.0711279	0.0678436	0.0678241	0.0586536	0.0676583	0.0599959	0.0632794	0.0702107	0.0657593	0.0681649	0.0703812	0.0713243	0.0717182	0.0696779	0.0706193	0.0708314	0.0765778	0.0624087	0.0689575	0.0682708
MF4440783fhumanFrance	3f	0.0618021	0.0612504	0.0644966	0.063696	0.0616681	0.0623417	0.0616793	0.0632545	0.0638873	0.0662523	0.0683945	0.0643896	0.0615559	0.0655658	0.0626832	0.0638317	0.0682639	0.0674998	0.067671	0.068596	0.0663169	0.0628919	0.0619462	0.0629601	0.0675659	0.0632037	0.0645595	0.0641046	0.0683154	0.0637355	0.068488	0.0564382	0.0657903	0.0586086	0.0620739	0.0654081	0.0643461	0.0671014	0.064848	0.0653589	0.0661991	0.0641803	0.0651092	0.0653203	0.0705368	0.0639537	0.0681023	0.0678643
MF4441173fhumanFrance	3f	0.0620373	0.0628107	0.0656232	0.0645838	0.062761	0.0629934	0.0623304	0.0639332	0.0650102	0.0683277	0.0690818	0.0673038	0.0644496	0.067592	0.0651383	0.0662927	0.0707779	0.0700073	0.0701774	0.0697316	0.0678945	0.0640146	0.0626236	0.0627526	0.0693738	0.0629955	0.0647966	0.0647861	0.0694532	0.0637238	0.0705241	0.0579866	0.0673696	0.0597216	0.0631961	0.0669878	0.0650282	0.0691381	0.0675687	0.0680843	0.0689266	0.0668978	0.0678326	0.0680441	0.0721485	0.0659732	0.070139	0.0698998
MF4440413fhumanFrance	3f	0.0615448	0.0619266	0.0651781	0.0648188	0.0623191	0.0630191	0.0623558	0.0643766	0.0645666	0.0670147	0.068186	0.0650456	0.062208	0.0666701	0.0633364	0.0644862	0.0680552	0.0672915	0.0674628	0.0685974	0.066082	0.0631019	0.0617141	0.063614	0.0684489	0.0638863	0.0647966	0.0652313	0.0699026	0.06464	0.0696252	0.0571087	0.0671459	0.0594894	0.0618665	0.0656194	0.0645567	0.0677342	0.0668705	0.0673848	0.0682263	0.0662005	0.0671336	0.067345	0.0725861	0.0655271	0.0689871	0.0687486
MF4441293fhumanFrance	3f	0.0642903	0.0644496	0.0686184	0.065771	0.0648424	0.0655473	0.0648806	0.0669127	0.0664074	0.0717896	0.0723268	0.0678173	0.0649571	0.0684992	0.0660658	0.0667765	0.0715234	0.0707504	0.0709203	0.0704305	0.067947	0.0642992	0.0642496	0.0670982	0.0705371	0.0659867	0.067762	0.0674751	0.0710974	0.0674109	0.0715088	0.0604903	0.0701576	0.0617909	0.0632707	0.0663817	0.0657473	0.0680253	0.0705529	0.071074	0.0719186	0.0698783	0.0708198	0.0710319	0.0765507	0.0685271	0.071985	0.0717447
MF4440923fhumanFrance	3f	0.0632407	0.0633622	0.0672858	0.0660296	0.0635465	0.0642496	0.0635839	0.0655859	0.0659986	0.0700588	0.0716611	0.0655912	0.0631892	0.0676679	0.065211	0.065475	0.0706612	0.0698898	0.0700602	0.0704981	0.0675507	0.0641121	0.0647028	0.0661898	0.070576	0.0669196	0.0669044	0.0652803	0.071588	0.0653708	0.0713666	0.0609899	0.0690181	0.0613572	0.065295	0.0672871	0.0653505	0.0682877	0.0699169	0.0704373	0.071282	0.0692427	0.0697334	0.0699455	0.0756819	0.0671924	0.0727027	0.0724619
MF4440273fhumanFrance	3f	0.0613961	0.061485	0.0638447	0.0641404	0.0609954	0.0616932	0.0610312	0.0630475	0.0638887	0.0679609	0.068382	0.0654778	0.0626377	0.0668799	0.0635451	0.064251	0.069429	0.0682138	0.0683848	0.0674656	0.0658592	0.0624377	0.0614933	0.0618413	0.0671336	0.0625505	0.0639071	0.0634526	0.069004	0.0650855	0.0687276	0.0571087	0.0665267	0.059327	0.0619142	0.0651996	0.0645567	0.0675238	0.0664509	0.0669647	0.0678063	0.0657811	0.0667137	0.0669251	0.0721632	0.0633011	0.0680898	0.0678518
MF4440343fhumanFrance	3f	0.0627983	0.0628846	0.0652551	0.0655487	0.0623925	0.0630932	0.0624292	0.0644524	0.0652956	0.0693865	0.0698085	0.066895	0.0640421	0.0683029	0.0649529	0.0656619	0.0708618	0.0696408	0.0698113	0.0688886	0.0672763	0.063842	0.0628933	0.0632449	0.0685579	0.063962	0.0650827	0.064391	0.069957	0.0660284	0.0701576	0.0584947	0.0679503	0.0607207	0.0633196	0.0666192	0.0659704	0.0689527	0.0676348	0.0681511	0.0689941	0.0669633	0.067899	0.0681107	0.0733675	0.0642168	0.0695185	0.0692795
MF4441273fhumanFrance	3f	0.0616774	0.0631419	0.0650694	0.0660444	0.0624405	0.0629074	0.0622432	0.0644759	0.0648514	0.0677758	0.0698227	0.0660015	0.0631547	0.0674067	0.064064	0.0647715	0.069722	0.0685048	0.0686757	0.0688886	0.0661466	0.0627201	0.0617742	0.0625665	0.0680537	0.0639358	0.0648466	0.0648362	0.0704215	0.0655954	0.0694404	0.0573838	0.0672638	0.0596051	0.0626403	0.0661714	0.0648425	0.0685028	0.0674109	0.0679268	0.0687697	0.0667396	0.0676749	0.0678866	0.0731407	0.0644761	0.0679322	0.0676941
HESQL027_cl0_HESQL27_cl0_count_225_consensus_NT	3f	0.0641672	0.0667629	0.0677868	0.0705818	0.0655831	0.0658444	0.0651767	0.067212	0.0666815	0.0700431	0.0705803	0.0694262	0.0665535	0.0715338	0.0651858	0.0658953	0.0722712	0.0714956	0.0714547	0.0725699	0.0675659	0.0641265	0.066525	0.0657557	0.0703552	0.0678605	0.0671705	0.0675934	0.0738957	0.0683322	0.0727083	0.0600707	0.0690844	0.0616522	0.0637875	0.0688878	0.0662341	0.0730574	0.0688231	0.0693418	0.0701862	0.0685985	0.0690886	0.0693007	0.0745762	0.0683699	0.0691226	0.0688836
HESQL202_cl5_count_50_consensus_NT	3f	0.0637355	0.06746	0.0675906	0.0708351	0.0665142	0.0672229	0.0665535	0.0677	0.0671409	0.071705	0.0716918	0.0703538	0.0674737	0.0715484	0.0661033	0.0668146	0.0711279	0.0703552	0.070315	0.0714284	0.0695968	0.0670365	0.0667887	0.065546	0.0726384	0.0699005	0.0696508	0.0684894	0.0754992	0.067621	0.0715352	0.0607454	0.070238	0.0614434	0.0640493	0.0687052	0.0657875	0.0714882	0.0686126	0.069131	0.0699755	0.068388	0.0688779	0.06909	0.0741366	0.0681315	0.0714193	0.071179
MF4441403fhumanFrance	3f	0.0635765	0.0665693	0.0666978	0.0674472	0.0652244	0.0654848	0.0648188	0.0674898	0.0670279	0.0703302	0.071077	0.0681055	0.0656937	0.0688423	0.0641624	0.0648688	0.067515	0.0662806	0.0660069	0.0684483	0.065574	0.0630419	0.0638915	0.0662188	0.0709796	0.0688963	0.0695755	0.0695074	0.0730916	0.0690705	0.0722384	0.0605945	0.0700616	0.0572245	0.0631589	0.0684489	0.0697104	0.0703209	0.0707244	0.0707662	0.0707099	0.0691241	0.070063	0.0702748	0.0762334	0.0661196	0.0714505	0.0707606
HESQL117_cl0_count_231_consensus_NT	3f	0.0650142	0.0659829	0.0659143	0.0680032	0.0662067	0.0664685	0.0658006	0.0662216	0.0664144	0.0706407	0.0700115	0.0675453	0.064689	0.069628	0.0646848	0.0656154	0.0689139	0.0672271	0.0669521	0.0680571	0.066309	0.0646585	0.0628618	0.0658408	0.0730972	0.068292	0.0698854	0.0689195	0.0717957	0.0705311	0.070272	0.0608644	0.0712585	0.0597108	0.0651837	0.0707648	0.0691227	0.0703927	0.0717267	0.0717692	0.0721336	0.070093	0.0710347	0.0712468	0.0762802	0.0666335	0.0739932	0.073752
HESQL069_cl0_HESQL69_cl0_count_197_consensus_NT	3f	0.0636112	0.0632633	0.0653978	0.0672888	0.0630049	0.0637061	0.0630419	0.0649865	0.065494	0.0688283	0.0717764	0.0679332	0.0650763	0.0686701	0.0648764	0.0653621	0.0650722	0.0642903	0.0640188	0.06585	0.0663183	0.0628933	0.064161	0.0625182	0.0719494	0.0691876	0.0696422	0.068481	0.0736446	0.0702877	0.0715909	0.0592935	0.0689631	0.056195	0.062592	0.0680523	0.0666293	0.0690816	0.0675934	0.0676334	0.0684754	0.0664481	0.0678298	0.0680413	0.0732775	0.0643869	0.070364	0.0696751
HESQL194_cl0_count_348_consensus_NT	3f	0.0640579	0.0650526	0.0660685	0.0672779	0.0630076	0.0628234	0.0621601	0.0646378	0.0648174	0.0686352	0.0699673	0.0652313	0.0626277	0.068631	0.0653103	0.067802	0.0701345	0.0684406	0.0690593	0.0692156	0.0651572	0.0635119	0.06271	0.0672313	0.0682584	0.0665581	0.0666119	0.0654328	0.0690096	0.0704435	0.0702849	0.0608382	0.0678727	0.0621601	0.0652222	0.0703567	0.066263	0.0692271	0.0698242	0.0698655	0.0707085	0.0686743	0.0700616	0.0702734	0.075989	0.0665778	0.0710422	0.0708025
KC1669673fhumanFrance	3f	0.0577525	0.0598443	0.0614781	0.061374	0.0597971	0.060052	0.0593927	0.0615832	0.0602719	0.0645111	0.064003	0.0629189	0.0601008	0.064324	0.0601212	0.0608204	0.0634628	0.0631547	0.062859	0.0641651	0.0612602	0.058315	0.0595868	0.0613017	0.0648244	0.0625021	0.0629702	0.0634554	0.0687542	0.0616536	0.063016	0.0523727	0.06346	0.053707	0.0595957	0.0626106	0.060004	0.0646948	0.0645872	0.0646254	0.0654645	0.0634498	0.0643765	0.0645872	0.0697619	0.0582665	0.0666265	0.0663897
HESQL131_cl0_count_346_consensus_NT	3f	0.06459	0.0662132	0.0687708	0.0659787	0.0656761	0.0659371	0.0652705	0.0654688	0.0688475	0.0716361	0.0732158	0.070736	0.0678558	0.0732699	0.0653887	0.0665441	0.0687542	0.0684363	0.0681319	0.0696876	0.0693059	0.0665128	0.0651397	0.0650247	0.072821	0.0696081	0.069837	0.0702748	0.0722269	0.068743	0.0694815	0.0592801	0.0706063	0.0619854	0.0666499	0.0710132	0.0659852	0.0695299	0.0705687	0.0710609	0.0714547	0.0698655	0.0703567	0.0705687	0.0758532	0.0675631	0.0753313	0.0750893
HESQL180_cl0_count_543_consensus_NT	3f	0.0670666	0.0667507	0.0679567	0.0682318	0.0669207	0.0665007	0.0658324	0.0705703	0.0667643	0.0737233	0.0732009	0.0685719	0.0661494	0.0722712	0.0668146	0.0684224	0.0706929	0.0699211	0.0687164	0.0704319	0.0675397	0.0636316	0.0631262	0.0687192	0.0704401	0.0667802	0.0685859	0.0689702	0.0737609	0.0681372	0.0725402	0.0620865	0.0688892	0.0629445	0.0680441	0.0677523	0.0683294	0.0715043	0.0723317	0.0728273	0.0727692	0.0711729	0.0721189	0.0723317	0.0774206	0.0669987	0.071902	0.0712095
HESQL048_cl0_HESQL48_cl0_count_182_consensus_NT	3f	0.0673038	0.0669602	0.0674956	0.0693633	0.0671573	0.0671833	0.0665142	0.0712582	0.0670011	0.0749003	0.0738933	0.0697091	0.0672791	0.0724823	0.0683931	0.0695571	0.0709328	0.0701604	0.0689547	0.0711204	0.0677772	0.0638666	0.0638044	0.068257	0.0706509	0.0674402	0.0692455	0.0691805	0.0739726	0.0687964	0.0718474	0.0618525	0.0700571	0.0627357	0.068282	0.0679906	0.0690449	0.0721977	0.0709328	0.0714264	0.0718208	0.0702278	0.0711715	0.071384	0.0764594	0.066734	0.0707581	0.0700672
HESQL002_cl0_HESQL02_cl0_count_1091_consensus_NT	3f	0.0646703	0.0641377	0.066	0.0665004	0.0649733	0.0645548	0.0638901	0.0683787	0.0654821	0.0719868	0.0732382	0.068368	0.0659533	0.0704809	0.0670891	0.0682471	0.0682667	0.0679498	0.0667535	0.068909	0.0673941	0.0648514	0.0609541	0.065838	0.0669114	0.0648328	0.0666349	0.0672805	0.0708184	0.0673189	0.0705803	0.0608493	0.0696665	0.0601851	0.0670312	0.0680815	0.0682096	0.069997	0.0726115	0.0731065	0.0721455	0.0705543	0.071497	0.0717092	0.0772361	0.0643751	0.0706193	0.0699298
MF4441383fhumanFrance	3f	0.0633622	0.0623037	0.0639249	0.0658075	0.0638007	0.0645024	0.0638382	0.0638151	0.0641088	0.0676944	0.067864	0.0659087	0.0635091	0.06659	0.060852	0.0628549	0.0677606	0.0669983	0.0666964	0.0671314	0.0682152	0.0636618	0.0619336	0.0618273	0.0702993	0.0686518	0.0670652	0.0668582	0.071237	0.0639057	0.067603	0.0581457	0.0668771	0.0590214	0.063388	0.0653013	0.0602941	0.065166	0.0672749	0.0673147	0.0677082	0.0665778	0.0675108	0.067722	0.073204	0.0616705	0.067375	0.0662434
MF4441033fhumanFrance	3f	0.0649912	0.0654912	0.0678226	0.0699651	0.0656881	0.0663939	0.0657268	0.0683468	0.0675321	0.0711817	0.0720105	0.0698328	0.0669588	0.0695954	0.0638392	0.0654098	0.0687641	0.0679982	0.0676944	0.0695018	0.069665	0.0646488	0.0653712	0.0657021	0.0712675	0.0698576	0.0682764	0.068966	0.0740769	0.0682903	0.0724795	0.0626732	0.0714768	0.0628307	0.0661452	0.0687753	0.0655081	0.0665971	0.0693837	0.0694248	0.0702678	0.0695798	0.069621	0.0702821	0.0758025	0.0660349	0.0697121	0.0685747
MF4441123fhumanFrance	3f	0.0718048	0.0707346	0.0712675	0.0727483	0.070932	0.0716493	0.070974	0.0713687	0.0734958	0.0752287	0.0770613	0.0739712	0.0710291	0.0746049	0.0706179	0.070859	0.0738806	0.0738094	0.0734958	0.0757778	0.0762117	0.0714025	0.0671554	0.0676515	0.0772635	0.0749208	0.0748792	0.0751245	0.0784161	0.0750603	0.0757411	0.0658321	0.0749349	0.0680801	0.0711424	0.0742712	0.0697563	0.0714041	0.0739108	0.0739547	0.0734426	0.0732012	0.0736978	0.0743642	0.0794437	0.0671412	0.0723338	0.071641
MF4441003fhumanFrance	3f	0.0655432	0.0656619	0.0661842	0.0672106	0.0638057	0.0649543	0.0642875	0.065153	0.0647188	0.073255	0.0712121	0.0665539	0.0641438	0.0669727	0.0621416	0.0637095	0.0705644	0.070468	0.0688157	0.0685667	0.0693158	0.064741	0.063424	0.0662425	0.0708487	0.0678355	0.0662896	0.0681664	0.0730496	0.0671705	0.0700128	0.0600584	0.0684244	0.0602082	0.0637513	0.0690026	0.0637429	0.0695455	0.0703567	0.0703984	0.0707923	0.0696536	0.0701446	0.0703567	0.0756397	0.0640306	0.068395	0.067708
MF4440353fhumanFrance	3f	0.068451	0.0698998	0.0743904	0.0749267	0.0702678	0.0705055	0.0702807	0.0718293	0.0684824	0.0760116	0.0751343	0.0707698	0.0674314	0.0733727	0.0681691	0.06796	0.0712768	0.0707567	0.069997	0.0734004	0.0740027	0.0692074	0.0687753	0.072799	0.0717479	0.0708851	0.0717465	0.0706192	0.0755541	0.073967	0.0736915	0.0644761	0.0723958	0.0642665	0.0721295	0.0694968	0.0697635	0.0737256	0.0742119	0.0747104	0.0741664	0.072536	0.0730617	0.0741815	0.0792455	0.0683017	0.0728714	0.0721772
HESQL188_cl0_count_524_consensus_NT	3f	0.0719181	0.0731592	0.0785993	0.0777632	0.0735258	0.0737656	0.0735394	0.0746433	0.0719556	0.0783708	0.0788616	0.0717759	0.0686504	0.0759663	0.0696024	0.0693929	0.0747827	0.074256	0.0734876	0.0764582	0.0753774	0.0705704	0.0729316	0.0762802	0.0736354	0.073201	0.0745123	0.0738336	0.0780825	0.0764825	0.0757708	0.0685691	0.0763613	0.0683308	0.0752595	0.0727058	0.0734792	0.0758217	0.0784217	0.0784684	0.0783736	0.0767287	0.0763499	0.077476	0.0820867	0.0724657	0.0766164	0.0759168
HESQL124_cl0_count_951_consensus_NT	3f	0.0691126	0.0710408	0.0736964	0.0746862	0.0700302	0.0702678	0.0700431	0.071141	0.0700403	0.0764526	0.0762576	0.0707567	0.0674191	0.0731322	0.0681566	0.0679475	0.0717451	0.0707437	0.0699841	0.0722564	0.0748947	0.0700933	0.0701104	0.0732382	0.072625	0.072021	0.0719742	0.071977	0.0776104	0.0734999	0.0741324	0.0644644	0.0737992	0.0644775	0.0721161	0.0701606	0.0709056	0.0741667	0.0748945	0.0749391	0.0743946	0.0732162	0.073743	0.0748639	0.0799352	0.0691891	0.0747033	0.0740068
HESQL184_cl0_count_439_consensus_NT	3f	0.0665919	0.0660015	0.0679073	0.070033	0.0655271	0.0657889	0.0651197	0.0671048	0.0648599	0.0659058	0.0720719	0.068507	0.0656328	0.0681089	0.0622136	0.0638327	0.0668498	0.0652073	0.0657996	0.0671705	0.0667462	0.0626804	0.0651849	0.068458	0.0704367	0.0690356	0.0694355	0.069481	0.0734192	0.0708203	0.0751804	0.0627258	0.0710405	0.0633903	0.0698475	0.0694896	0.0691636	0.0737298	0.073204	0.0732176	0.0736418	0.0724957	0.073474	0.073204	0.0796758	0.0740124	0.0772868	0.0766178
MF4440393fhumanFrance	3f	0.0640812	0.0634023	0.0670911	0.0662537	0.0626618	0.0633635	0.0631419	0.0638489	0.0623784	0.0672763	0.0668691	0.0625751	0.0597796	0.0655806	0.0620079	0.063129	0.0680829	0.06799	0.0672394	0.0676752	0.0654139	0.0620206	0.0626591	0.0623702	0.0692738	0.0663056	0.0667532	0.0681414	0.0684818	0.0696963	0.0710553	0.059804	0.0663003	0.0585158	0.0639606	0.0677399	0.0642009	0.0686602	0.0690082	0.0690491	0.0694432	0.0683071	0.0683196	0.0685313	0.0740181	0.0641878	0.0721932	0.0715018
HESQL057_cl0_HESQL57_cl0_count_272_consensus_NT	3f	0.0618821	0.0618596	0.0655376	0.0660941	0.0638044	0.0649529	0.0642861	0.0649689	0.0628905	0.0676168	0.0669058	0.0651449	0.0623025	0.0654306	0.0630017	0.0637081	0.0670384	0.066276	0.0655285	0.067751	0.0641149	0.0611695	0.0626804	0.062417	0.0697619	0.0670294	0.0674756	0.068614	0.0703646	0.0676444	0.0708547	0.0568827	0.0665197	0.0589882	0.0637731	0.0693787	0.064878	0.0708235	0.0694248	0.0694659	0.0698599	0.0687234	0.0687641	0.0694248	0.0746798	0.0644193	0.0720368	0.071345
MF4440943fhumanFrance	3f	0.0658176	0.0671437	0.0699746	0.0709758	0.0681639	0.0684273	0.0677579	0.068193	0.06713	0.070945	0.0695273	0.0684335	0.0651265	0.0728465	0.0674036	0.0689834	0.0687416	0.0684238	0.0681194	0.0701489	0.0670256	0.064482	0.0691664	0.0672943	0.0712703	0.069889	0.0687416	0.070455	0.0720144	0.0693724	0.0733419	0.0619364	0.0700975	0.0622305	0.0673189	0.0694943	0.0692721	0.0714618	0.069611	0.0696522	0.0695968	0.0693865	0.0689786	0.0696394	0.0746535	0.0657205	0.0712646	0.0705746
HESQL063_cl0_HESQL63_cl0_count_330_consensus_NT	3f	0.0649188	0.0626518	0.0685918	0.068028	0.0648306	0.0655353	0.0648688	0.0679741	0.0672614	0.0662019	0.070176	0.0693483	0.0657978	0.0707634	0.0669616	0.0681208	0.0669373	0.0670694	0.0667671	0.0679001	0.0660296	0.0626349	0.0655873	0.0641115	0.0703882	0.0689781	0.0689702	0.0680205	0.0738876	0.069993	0.0703409	0.058843	0.0697801	0.0601851	0.0654701	0.0688526	0.0636691	0.0686897	0.0702748	0.0703164	0.0707099	0.0695727	0.070063	0.0698256	0.0746119	0.0644924	0.0697049	0.0685677
MF4440883fhumanFrance	3f	0.0626746	0.0611758	0.0643916	0.0658743	0.0620465	0.0625373	0.0623164	0.0629309	0.0638771	0.0651635	0.0651914	0.0637682	0.0605056	0.0674174	0.0610258	0.0630277	0.0688409	0.0681041	0.0673544	0.0712755	0.0623376	0.0607558	0.0629779	0.0613627	0.066187	0.0618597	0.0647074	0.0630358	0.0660931	0.0634512	0.0668827	0.0572156	0.068474	0.0576717	0.0644089	0.0675507	0.0617687	0.0676526	0.0683931	0.0684335	0.0683792	0.0681415	0.0672598	0.0683652	0.0736117	0.0584256	0.0709711	0.0702821
MF4440983fhumanFrance	3f	0.0656513	0.0646585	0.0669983	0.0691579	0.0641507	0.0646454	0.0644234	0.0652879	0.066282	0.0695854	0.0648641	0.0685932	0.0652879	0.0712004	0.0654539	0.0670298	0.0730916	0.0723444	0.0715834	0.0739455	0.0674339	0.0653873	0.0642263	0.0648696	0.0699368	0.0655286	0.0697419	0.0666799	0.0701876	0.0675411	0.0714533	0.0606671	0.0690618	0.0615448	0.0656513	0.0708039	0.0631979	0.068183	0.0714096	0.0714519	0.070945	0.0711845	0.0702978	0.0714096	0.0764568	0.0609582	0.0756702	0.074974
HESQL040_cl2_HESQL40_cl2_count_24_consensus_NT	3f	0.0685188	0.0709175	0.0713097	0.0738632	0.0663967	0.0666593	0.0659894	0.0679207	0.0681971	0.0702964	0.0711293	0.0719277	0.0690649	0.0757574	0.067983	0.0686421	0.0771558	0.0768379	0.075369	0.0786824	0.0696508	0.0689069	0.0714096	0.0663073	0.0710753	0.0700698	0.0742783	0.0706826	0.0711016	0.0768052	0.0732447	0.0664794	0.0760144	0.0588024	0.0674646	0.0697308	0.0686195	0.071888	0.0737157	0.0742133	0.0746077	0.073459	0.0730197	0.0736856	0.0785607	0.0640512	0.0761815	0.0754823
HESQL073_cl0_HESQL73_cl0_count_377_consensus_NT	3f	0.0706612	0.0698171	0.0728395	0.071334	0.0700146	0.0709697	0.070295	0.0720251	0.0722623	0.0727919	0.0734276	0.073743	0.0708314	0.0772593	0.0711396	0.0727366	0.0745428	0.0733061	0.072088	0.0730104	0.0726313	0.0701376	0.0707434	0.068218	0.0703516	0.0691919	0.0704078	0.0733225	0.0743874	0.0724135	0.0742974	0.0621909	0.0764512	0.0664331	0.0713229	0.0736642	0.0700818	0.074307	0.078084	0.0781305	0.0789815	0.0773679	0.0769266	0.0775959	0.0818255	0.0682207	0.0766635	0.0764196
MF4440513fhumanFrance	3f	0.062984	0.0627101	0.065551	0.0668038	0.0618232	0.0623152	0.0620937	0.0638968	0.0625495	0.064975	0.0683071	0.0697605	0.0668813	0.0721133	0.0631047	0.0666987	0.0693929	0.0684272	0.067198	0.0690928	0.0667217	0.0653814	0.0633608	0.0669633	0.0676095	0.0687419	0.0678494	0.0661999	0.0696879	0.0640437	0.068493	0.0583392	0.0666667	0.057908	0.0672942	0.0662485	0.0622957	0.0680518	0.069789	0.069591	0.070225	0.0699855	0.0693376	0.0699999	0.0738625	0.0615691	0.0724255	0.0721843
MF4441263fhumanFrance	3f	0.0637026	0.0652936	0.0679336	0.067621	0.062871	0.0638108	0.0635882	0.0660164	0.0609982	0.0664088	0.0698604	0.0670918	0.0651211	0.0721295	0.0649631	0.0683866	0.0689696	0.06778	0.0675032	0.0691338	0.0667885	0.0638197	0.0632739	0.0659007	0.0656169	0.0624138	0.0652374	0.0647259	0.0657219	0.0675184	0.0692628	0.0553187	0.0691551	0.0568911	0.0647944	0.0656155	0.0622816	0.0679731	0.0686209	0.0686616	0.0686069	0.0683684	0.0688582	0.0690703	0.0745552	0.0606056	0.0702498	0.0700095
HESQL046_cl0_HESQL46_cl0_count_538_consensus_NT	3f	0.0652143	0.0648244	0.0685957	0.0686883	0.0645111	0.064536	0.0643137	0.0670571	0.0643765	0.0685845	0.072032	0.0695369	0.0671336	0.0702797	0.0671568	0.0692455	0.0718369	0.0706407	0.069854	0.0726024	0.0684615	0.0650694	0.0629518	0.0680483	0.068566	0.0673522	0.0662691	0.0675074	0.0669376	0.0712006	0.0707754	0.0590618	0.0665891	0.0606179	0.0649645	0.0717934	0.0667871	0.065634	0.0750339	0.0750785	0.0759579	0.0752609	0.0753056	0.0764284	0.0810713	0.0638677	0.0727697	0.0730116
HESQL051_cl0_HESQL51_cl0_count_367_consensus_NT	3f	0.0615984	0.0605314	0.0638038	0.0650429	0.0611086	0.0615741	0.0613531	0.0645228	0.0630017	0.0637573	0.0697206	0.0659179	0.0642168	0.0693617	0.0640685	0.0668172	0.0700557	0.0693134	0.0685299	0.0717239	0.0661679	0.0650135	0.062544	0.0667546	0.0678744	0.0653107	0.0660529	0.0673464	0.0687713	0.0697733	0.0676344	0.0557235	0.0684747	0.0584186	0.0633787	0.0697137	0.0654292	0.0675954	0.0699413	0.0704331	0.0708561	0.0701662	0.0702079	0.0713215	0.0756467	0.0630258	0.0724954	0.072737
MF4440833fhumanFrance	3f	0.0646754	0.0627727	0.0644879	0.064823	0.0633981	0.064782	0.0641149	0.0665806	0.0645858	0.0683852	0.0676721	0.0665375	0.0645727	0.0674976	0.0648306	0.0657635	0.072524	0.0708459	0.0705659	0.0724154	0.070775	0.0677592	0.0656577	0.0656772	0.0671345	0.0659761	0.0696508	0.0688934	0.0701404	0.0720453	0.0702639	0.0625382	0.0694057	0.059869	0.0673957	0.0687727	0.0680592	0.0694569	0.0736131	0.07411	0.0745039	0.0724231	0.0733704	0.0735831	0.0779777	0.0651393	0.0729219	0.0731337
HESQL151_cl0_count_1622_consensus_NT	3f	0.0697036	0.0681483	0.0709548	0.0718194	0.067881	0.0683838	0.0681594	0.0724985	0.0679906	0.0734248	0.0726413	0.071297	0.0690886	0.0720008	0.070547	0.0719181	0.0744222	0.0729873	0.0726739	0.0736109	0.0720543	0.0693206	0.0718754	0.0757496	0.0748789	0.07466	0.0747417	0.0762951	0.0765636	0.0722139	0.0749054	0.0668172	0.0746804	0.0657629	0.0719917	0.0718585	0.0742656	0.0746844	0.0783638	0.0784107	0.0781188	0.0785607	0.0781174	0.0792483	0.0841687	0.0647531	0.0797982	0.0795521
MF4441053fhumanFrance	3f	0.0650387	0.065551	0.0669931	0.0693272	0.0638885	0.0641354	0.0639131	0.0654364	0.0679677	0.0675018	0.0670493	0.0667829	0.0639262	0.0698377	0.0674025	0.0699427	0.0732447	0.0722698	0.0719584	0.0717622	0.0689322	0.0675465	0.0639276	0.0661187	0.066615	0.0652543	0.0637739	0.0666573	0.0687657	0.0727919	0.070767	0.0595342	0.0707408	0.0574901	0.0629311	0.0674208	0.0611091	0.0679285	0.0688963	0.0689372	0.0688822	0.0686434	0.0686841	0.0693461	0.0734135	0.0621074	0.0757073	0.0750088
MF4440583fhumanFrance	3f	0.0650268	0.0648836	0.0679184	0.0686281	0.0631979	0.0636533	0.0634313	0.0665521	0.0656415	0.0669591	0.0681998	0.0660861	0.0636793	0.0694171	0.0655616	0.0680912	0.068409	0.0669713	0.0675906	0.0673668	0.0689336	0.0670733	0.0636807	0.0660661	0.0661551	0.0634781	0.0637883	0.066489	0.0689922	0.0736841	0.0682067	0.0570865	0.0684341	0.0569933	0.0630904	0.0657467	0.0655574	0.06838	0.0684902	0.0685308	0.0689259	0.0686869	0.0682779	0.0693901	0.0734601	0.0592133	0.0754037	0.0747062
EU4951483fhumanFrance	3f	0.0562698	0.057022	0.0617561	0.0598767	0.057957	0.0588552	0.0586361	0.0600249	0.0553782	0.0573536	0.062706	0.0604683	0.0576676	0.0650254	0.0568106	0.0597255	0.0614518	0.0611723	0.0608548	0.0624518	0.0597269	0.057678	0.0548344	0.0619016	0.0595248	0.0576967	0.0608999	0.065295	0.0656152	0.0650268	0.0641995	0.0500344	0.0616705	0.0515205	0.0573343	0.0603556	0.0562301	0.0628828	0.0645422	0.0654708	0.064529	0.0642937	0.0638871	0.0649871	0.0704029	0.0544997	0.0680037	0.0668715
HESQL066_cl0_HESQL66_cl0_count_166_consensus_NT	3f	0.0637327	0.0660375	0.0713167	0.0691495	0.0669923	0.0679091	0.0676863	0.0668499	0.0645845	0.0664317	0.0720811	0.0715999	0.0689525	0.0746501	0.0674255	0.0686142	0.0710408	0.070987	0.0706495	0.0704536	0.0708295	0.0678336	0.0627173	0.0695298	0.0682319	0.0652466	0.0666464	0.0706798	0.0730467	0.0753928	0.0734562	0.0589414	0.069028	0.0602273	0.0665778	0.0649177	0.0652719	0.0713831	0.0709539	0.0718969	0.0709394	0.0707001	0.0705314	0.071404	0.0757687	0.0646406	0.0717216	0.0705806
MF4440813fhumanFrance	3f	0.0607633	0.0649501	0.0690706	0.0689946	0.0628379	0.063305	0.0630835	0.0669574	0.0649237	0.0662583	0.0712079	0.0658385	0.0634341	0.0690816	0.0643972	0.0655792	0.0660484	0.0653161	0.0659073	0.0686715	0.0669044	0.0652747	0.0613628	0.0648655	0.0671843	0.0668048	0.0666342	0.0676473	0.0705181	0.0700846	0.070459	0.0536765	0.0670082	0.057781	0.0587651	0.0650758	0.0654934	0.0675277	0.0687458	0.0687865	0.0687318	0.0689702	0.0681134	0.0692229	0.0737511	0.0619721	0.075725	0.0750282
MF4440823fhumanFrance	3f	0.0582309	0.0605725	0.0628877	0.0641349	0.0599011	0.059704	0.0594839	0.0639277	0.0585899	0.0611654	0.0666157	0.0607482	0.0583821	0.0640017	0.0578372	0.0607647	0.0636923	0.062067	0.061798	0.0652327	0.0615853	0.0613517	0.0632563	0.0660565	0.0601701	0.0598598	0.0602083	0.0625723	0.0642872	0.066337	0.0674163	0.055698	0.0644719	0.0554908	0.0603105	0.066074	0.0609278	0.0624159	0.0677592	0.0675617	0.0672982	0.067061	0.0666537	0.0677592	0.072536	0.0583059	0.0676637	0.0674258
HESQL097_cl0_HESQL97_cl0_count_204_consensus_NT	3f	0.0671322	0.0697758	0.0730668	0.0729413	0.0688521	0.0693272	0.0691029	0.0699888	0.0703089	0.0701505	0.0786887	0.0716834	0.0687946	0.0724739	0.0702779	0.0719277	0.0715866	0.0692385	0.0698585	0.0739932	0.0698428	0.0682304	0.0692693	0.0708473	0.0724647	0.0722999	0.0734876	0.0740646	0.0762988	0.0730398	0.0733004	0.0614143	0.0745702	0.0668104	0.0717608	0.0671014	0.0699804	0.0719068	0.0768923	0.0769381	0.0768766	0.0766333	0.0771344	0.0778039	0.0823662	0.0667664	0.0764797	0.0762364
HESQL161_cl1_count_1029_consensus_NT	3f	0.0728024	0.0714778	0.076468	0.0749391	0.0749237	0.0758631	0.0751804	0.0721028	0.0745289	0.0763336	0.0820209	0.0696281	0.0676693	0.0757694	0.0714646	0.0730048	0.0847883	0.0845266	0.0832389	0.0844629	0.0770613	0.0769825	0.0752092	0.0713687	0.0750857	0.0711382	0.0732072	0.0758513	0.0769837	0.0802263	0.0804287	0.071202	0.0759052	0.0687854	0.0773543	0.0771404	0.0736571	0.0768742	0.080802	0.0808503	0.0805552	0.0795862	0.0801265	0.0803086	0.0838059	0.0755667	0.0796282	0.0784638
MF4441423fhumanFrance	3f	0.0615901	0.0612834	0.0660926	0.0630462	0.0607675	0.0614673	0.0612459	0.0641588	0.060943	0.0589169	0.0688667	0.0643695	0.0622053	0.066213	0.0617854	0.0631839	0.0668838	0.0661481	0.0658195	0.0697264	0.0624358	0.0617322	0.0621686	0.0679461	0.0667402	0.0645425	0.0660958	0.0690912	0.0691522	0.0728132	0.0683815	0.0572971	0.0650898	0.0599898	0.0641243	0.0646749	0.0645781	0.0686151	0.0719257	0.0719685	0.071911	0.0716703	0.0723916	0.0726045	0.0762654	0.0632892	0.0744843	0.0737879
MF4440733fhumanFrance	3f	0.0578214	0.0617559	0.066334	0.0632596	0.0610052	0.0614965	0.061275	0.0630647	0.0583338	0.0591783	0.0664276	0.0614409	0.0592944	0.0652951	0.0584793	0.061198	0.0673228	0.0661387	0.0653638	0.0672473	0.062491	0.0591299	0.0601428	0.0656837	0.0629277	0.0598614	0.0624831	0.0634172	0.064407	0.0664534	0.0645293	0.0535485	0.0633336	0.0571134	0.0625308	0.0624319	0.0627861	0.0645369	0.0699665	0.0700081	0.0699522	0.0692614	0.0695281	0.0701922	0.0733655	0.0601208	0.0699479	0.0692571
MF4440663fhumanFrance	3f	0.0570681	0.0593644	0.0646024	0.0633566	0.0572926	0.0582163	0.0579966	0.0586707	0.0560137	0.0597118	0.0629127	0.0602247	0.0576486	0.0620749	0.057275	0.0597619	0.0631566	0.0615426	0.0612236	0.0626192	0.0603501	0.0583283	0.0580544	0.0618077	0.0614213	0.0600234	0.0629913	0.0643966	0.0642294	0.0640498	0.0635089	0.0525815	0.063405	0.0552344	0.0610647	0.061508	0.0604446	0.0642224	0.0666135	0.066205	0.0661523	0.0658881	0.0657304	0.0663896	0.0704715	0.0589183	0.0689597	0.0687206
MF4441243fhumanFrance	3f	0.0561685	0.058972	0.0655201	0.0622743	0.0572953	0.0582191	0.0579993	0.0607276	0.054057	0.0566385	0.0618401	0.0604337	0.0578567	0.0631996	0.0577152	0.0608557	0.062689	0.0611118	0.0614951	0.0635465	0.0626023	0.0601291	0.0556286	0.059568	0.062816	0.0621239	0.0635117	0.0662228	0.0665596	0.0643121	0.0628017	0.0516783	0.0631825	0.0530042	0.0592018	0.0625819	0.0593266	0.0644194	0.0646011	0.0646394	0.0645879	0.0643515	0.0650597	0.0652712	0.0688489	0.0584554	0.0707338	0.070043
MF4440553fhumanFrance	3f	0.0576943	0.0604902	0.065492	0.0617925	0.0579285	0.0588534	0.0586335	0.0618064	0.0546776	0.0583746	0.062679	0.0615398	0.0585155	0.0624569	0.0587915	0.0621713	0.0635511	0.0619721	0.062355	0.0648543	0.0610245	0.0581187	0.0560426	0.0604392	0.0629885	0.0636364	0.0645761	0.06617	0.0666926	0.0658464	0.0643605	0.0538348	0.0631553	0.0547281	0.0617027	0.0648097	0.059301	0.0666827	0.0654666	0.0655053	0.0654532	0.0652164	0.0659258	0.0661373	0.0697209	0.0602219	0.070478	0.0697878
MF4441393fhumanFrance	3f	0.0617306	0.0623224	0.0682415	0.0656429	0.0613031	0.062679	0.0624576	0.0649766	0.0575146	0.0621953	0.0652312	0.0636031	0.0614463	0.0658881	0.0612584	0.0642098	0.0669643	0.0653744	0.0657565	0.0673778	0.0653091	0.062379	0.0596185	0.0629426	0.0659797	0.0668649	0.0675776	0.0705628	0.0718144	0.0692484	0.0671123	0.0560782	0.0672403	0.0574157	0.0644325	0.0662186	0.0629085	0.0667237	0.0679989	0.0680393	0.0684341	0.0677467	0.0684607	0.0686729	0.0718277	0.0622675	0.0725543	0.0718613
MF4440933fhumanFrance	3f	0.0624342	0.0630261	0.0685075	0.0659059	0.0613281	0.0627046	0.0624831	0.065239	0.0582533	0.0622207	0.0654948	0.0643107	0.0621487	0.0656781	0.0615175	0.0644719	0.0670054	0.0654145	0.0657968	0.066944	0.0651127	0.0621826	0.0603173	0.0629554	0.0662172	0.0666538	0.067367	0.0712839	0.0711208	0.0692908	0.0667048	0.056332	0.0675057	0.0576708	0.0642492	0.0664834	0.0631696	0.0669618	0.067816	0.0678563	0.0682514	0.0675638	0.0682779	0.0684902	0.0716453	0.0632083	0.0725543	0.0723429
MF4440503fhumanFrance	3f	0.0609568	0.0629005	0.0679234	0.0648854	0.0596406	0.0610092	0.0607888	0.0646647	0.0568221	0.0612236	0.064236	0.0637373	0.0615825	0.0651274	0.0618373	0.0647882	0.0644048	0.0630462	0.0634286	0.0657219	0.0645512	0.0616286	0.0599646	0.0637443	0.0647714	0.0663229	0.0670356	0.0697605	0.0696538	0.0678213	0.0654532	0.0558048	0.0655962	0.0571171	0.064121	0.065456	0.0603843	0.066407	0.0674149	0.0674548	0.067849	0.0676388	0.0683517	0.0685635	0.0717129	0.060864	0.0725127	0.07182
MF4441303fhumanFrance	3f	0.0606015	0.0605298	0.0660268	0.0638388	0.0606536	0.0620327	0.0613669	0.0649946	0.0613321	0.063082	0.0638309	0.0621909	0.0604803	0.0635917	0.0615361	0.0642778	0.067269	0.066293	0.0653057	0.0691891	0.063266	0.0623753	0.0609096	0.0678174	0.0647118	0.0653574	0.0677355	0.0684418	0.0689818	0.0712772	0.0694207	0.0569694	0.0659079	0.0598746	0.0665036	0.0673934	0.0635498	0.0666959	0.0690615	0.0691026	0.0690474	0.0683577	0.0688489	0.0690615	0.073833	0.0657199	0.0725422	0.0718472
HESQL165_cl0_count_340_consensus_NT	3f	0.0617234	0.0598393	0.0646825	0.0631696	0.0588835	0.0602575	0.0595936	0.0638779	0.0617489	0.0632776	0.0640529	0.0633035	0.0607005	0.0692529	0.0635396	0.0662916	0.0665935	0.0658432	0.0644104	0.0671644	0.0653135	0.0628191	0.0606867	0.06755	0.066278	0.0665067	0.0702139	0.069568	0.0705629	0.0712758	0.0701262	0.0592119	0.0672538	0.0596274	0.0667265	0.0684909	0.0637585	0.0680735	0.0708656	0.0709078	0.0708511	0.0701592	0.0706527	0.0708656	0.0756556	0.0659158	0.0708965	0.070204
HESQL084_cl0_HESQL84_cl0_count_410_consensus_NT	3f	0.0624292	0.062368	0.0685364	0.0661359	0.0616014	0.0629843	0.062317	0.0663747	0.0633417	0.064459	0.0662944	0.0653804	0.0632069	0.0681689	0.0651432	0.0669784	0.0693367	0.0676274	0.0666366	0.0705283	0.0644458	0.0633165	0.0634152	0.067816	0.0657241	0.0663363	0.0698626	0.0700915	0.0706645	0.072682	0.0701694	0.0580946	0.0675063	0.061663	0.0660431	0.0689874	0.0644576	0.0668811	0.0708975	0.0709397	0.0713352	0.0706425	0.0709106	0.0711236	0.0754611	0.0670827	0.0734516	0.0727556
MH3777263fhumanSweden	3f	0.0647633	0.0635265	0.069535	0.068019	0.0618615	0.0632508	0.0630273	0.0680344	0.0632276	0.0665582	0.0678092	0.0673421	0.0646968	0.0712369	0.0638248	0.0665898	0.0707958	0.0698059	0.068804	0.0713377	0.0665582	0.0635718	0.0631975	0.0733735	0.0689969	0.0677367	0.070132	0.0710725	0.0723045	0.07345	0.0706532	0.0585734	0.0689528	0.0635237	0.0690698	0.0710697	0.0686685	0.0711903	0.0718817	0.0719247	0.0718669	0.0716249	0.0718951	0.072564	0.0766873	0.0683119	0.0766328	0.0759291
AB8508793fhumanJapan	3f	0.0585046	0.0588409	0.0643079	0.0632826	0.0585499	0.0594788	0.0592581	0.0623959	0.0588076	0.0589303	0.0641622	0.0626134	0.0600157	0.0655562	0.0583155	0.0610358	0.0655414	0.0648083	0.0635915	0.064968	0.062082	0.0604913	0.0603857	0.0645275	0.0634102	0.0610234	0.0638351	0.0668171	0.0661608	0.0669812	0.066584	0.0539945	0.0630718	0.0571574	0.0622802	0.0647796	0.0628219	0.0645341	0.067458	0.0674981	0.0674442	0.0672057	0.0674704	0.0681326	0.0726805	0.0602139	0.0701536	0.0703937
MF4440473fhumanFrance	3f	0.056507	0.0581661	0.0636249	0.0621586	0.0569969	0.0579222	0.057702	0.0603884	0.057693	0.0582545	0.0626134	0.0624022	0.0598053	0.0653444	0.0581051	0.061269	0.0637524	0.063023	0.0618121	0.0641271	0.0614269	0.0598379	0.0579445	0.063425	0.0634088	0.0598969	0.0627047	0.0652318	0.0650513	0.0665445	0.0659229	0.0537853	0.061722	0.0564839	0.0607129	0.0647915	0.0616953	0.0647698	0.0656475	0.0656865	0.065634	0.0653966	0.0656595	0.0663201	0.0708489	0.0608913	0.0701665	0.0699265
MF4440383fhumanFrance	3f	0.0578633	0.0588983	0.0645809	0.062887	0.0574937	0.058421	0.0582004	0.0617783	0.0581675	0.0587307	0.0637655	0.0631078	0.0605051	0.0667279	0.0581395	0.0613053	0.0641975	0.0634671	0.0627247	0.0654919	0.0621047	0.0600702	0.0601864	0.0648007	0.0641041	0.0612685	0.0638715	0.0656921	0.0668867	0.0667539	0.0664112	0.054233	0.0624136	0.0571664	0.0607239	0.0643292	0.0617066	0.064334	0.0663323	0.0663717	0.0663187	0.0660809	0.0663445	0.0670058	0.0715423	0.0608775	0.0704342	0.0701939
MF4441323fhumanFrance	3f	0.0571457	0.0579472	0.063849	0.0619383	0.0563394	0.0572633	0.0570434	0.0610536	0.0570345	0.0584766	0.0639784	0.0619585	0.0593644	0.0651221	0.0583274	0.0614926	0.0650807	0.0643487	0.0631336	0.0641153	0.0625138	0.0595936	0.0599313	0.0645406	0.0629507	0.0587877	0.0624831	0.0650092	0.0657255	0.0660702	0.0656999	0.0540277	0.0628619	0.0569138	0.0613795	0.0640951	0.0623384	0.0640999	0.0669949	0.0670347	0.0669812	0.066743	0.0670072	0.0676689	0.0722113	0.0597578	0.0699423	0.0697024
MF4440963fhumanFrance	3f	0.0584821	0.0586337	0.0647686	0.0617433	0.0565834	0.0575082	0.0572881	0.0601947	0.0576839	0.0586868	0.0628261	0.06017	0.0575878	0.0637697	0.05898	0.0621484	0.0632832	0.0620848	0.0617896	0.0641036	0.0606895	0.0591285	0.0577478	0.0638238	0.0636089	0.0614325	0.0647042	0.0658665	0.0670608	0.0669414	0.0652128	0.0528806	0.0616869	0.0569035	0.0632356	0.0647677	0.0614507	0.0652205	0.0685982	0.068639	0.0685842	0.0683451	0.0686109	0.0692741	0.073349	0.0601659	0.070155	0.0694641
MF4440483fhumanFrance	3f	0.056704	0.0595017	0.0658719	0.0646184	0.0601414	0.0615175	0.060853	0.0630862	0.0574612	0.0597795	0.0624036	0.0610552	0.0584674	0.0637669	0.0592105	0.0623808	0.062612	0.0618852	0.0611216	0.0654666	0.0606991	0.0582307	0.0590829	0.0636737	0.0640923	0.0628192	0.0665064	0.0652318	0.065198	0.066966	0.0670319	0.0538073	0.0619571	0.0555929	0.0620721	0.065026	0.0628076	0.0663769	0.0685954	0.0677077	0.0681312	0.0678924	0.0683548	0.0685673	0.0726046	0.0628692	0.0727137	0.0724721
MF4440613fhumanFrance	3f	0.0634699	0.0641022	0.0685126	0.0670219	0.0617896	0.0627275	0.0625052	0.0649708	0.0642726	0.0644868	0.0688206	0.0649979	0.0623794	0.0691423	0.063279	0.0651326	0.0699724	0.0680754	0.0673214	0.0691608	0.0680461	0.0662101	0.0652403	0.0694597	0.0691423	0.0658471	0.0680443	0.0698812	0.0697025	0.071372	0.0689974	0.0583646	0.0675881	0.05898	0.065146	0.0680024	0.0669741	0.067291	0.0719428	0.0715025	0.071928	0.0716866	0.0719562	0.0726237	0.076923	0.0627321	0.0711824	0.0716501
HESQL156_cl1_count_844_consensus_NT	3f	0.0664384	0.0675348	0.0721772	0.0697406	0.0645205	0.0650184	0.0647951	0.0695455	0.0672005	0.0694925	0.0745649	0.0684474	0.0658042	0.0706803	0.0681549	0.0704832	0.0730003	0.0717968	0.0705529	0.0705413	0.0701406	0.0689993	0.0673476	0.0718025	0.0695909	0.0683637	0.0687179	0.0722022	0.0701522	0.0758386	0.0720139	0.061515	0.0702961	0.063444	0.0699049	0.070795	0.0688009	0.0686418	0.0746399	0.0746844	0.0746246	0.0748369	0.0755963	0.0757793	0.0794147	0.0682066	0.0765195	0.0760783
MF4440543fhumanFrance	3f	0.0605326	0.0615691	0.0655039	0.0640279	0.0612736	0.0622094	0.0619875	0.0644484	0.0599694	0.0634787	0.0662415	0.0651446	0.0629728	0.0681452	0.064384	0.0666625	0.0669509	0.0653191	0.0649918	0.0664004	0.0648174	0.0643314	0.0602479	0.0682109	0.0667416	0.0650288	0.0649769	0.0695295	0.0681955	0.0690587	0.0689153	0.0578187	0.0672414	0.0573543	0.0635191	0.0657134	0.0642224	0.06435	0.0720837	0.0721267	0.0725223	0.0722808	0.0716145	0.0727342	0.0760825	0.0617797	0.072954	0.0729689
HESQL065_cl0_HESQL65_cl0_count_157_consensus_NT	3f	0.0638178	0.0655428	0.071102	0.0682486	0.0639013	0.0643986	0.0641754	0.0648614	0.0643591	0.0649846	0.0706803	0.0670936	0.0649061	0.0717117	0.0658916	0.0677313	0.0697982	0.0676508	0.0668975	0.0692288	0.0701809	0.0681102	0.0641712	0.0692997	0.0669251	0.0665846	0.0678551	0.0678998	0.0688635	0.0711283	0.0709175	0.0593049	0.0667233	0.0583049	0.0651727	0.0676297	0.0659037	0.0686671	0.071928	0.0719709	0.0719133	0.0716718	0.0719414	0.0726088	0.0757319	0.0664042	0.0730981	0.0731131
HESQL087_cl0_HESQL87_cl0_count_809_consensus_NT	3f	0.0642266	0.0650037	0.0705501	0.0668074	0.0633662	0.0638621	0.0636393	0.0643238	0.0647937	0.0654206	0.070905	0.0661281	0.063948	0.071004	0.0649566	0.067269	0.0693339	0.067691	0.0669372	0.0692699	0.0701392	0.0680698	0.064107	0.069935	0.0673214	0.0663335	0.0687306	0.068536	0.0690484	0.0718382	0.070634	0.0595157	0.0678369	0.059224	0.0670058	0.0676144	0.0677409	0.0689195	0.0726372	0.0726805	0.0726223	0.0723804	0.0721965	0.0728644	0.076219	0.0662053	0.0728694	0.0728844
HESQL056_cl0_HESQL56_cl0_count_653_consensus_NT	3f	0.0640281	0.0648321	0.0703807	0.0670848	0.063194	0.06369	0.0634671	0.0641519	0.063677	0.0643	0.0711589	0.0659294	0.0637496	0.0712583	0.0652058	0.0675201	0.0695867	0.0679424	0.0671877	0.0695224	0.0699409	0.0678714	0.0639088	0.0692855	0.0666727	0.0663594	0.0680806	0.0678858	0.0683974	0.070705	0.069982	0.0586283	0.0671597	0.058559	0.0663309	0.0669649	0.0666152	0.0691721	0.0724087	0.0724519	0.0723938	0.0721521	0.0719681	0.0726358	0.0759889	0.0655303	0.0726706	0.0726855
HESQL086_cl0_HESQL86_cl0_count_621_consensus_NT	3f	0.0640032	0.0652804	0.0708338	0.0684327	0.0645323	0.0650303	0.0648069	0.0663882	0.0647539	0.0665144	0.0727314	0.066829	0.0646442	0.0712013	0.0656284	0.0679438	0.0711415	0.0692671	0.0685097	0.0717541	0.0705906	0.0689696	0.0656965	0.0703864	0.0694065	0.0685599	0.070312	0.0696652	0.0706326	0.0706775	0.0729186	0.0608221	0.0684853	0.0589786	0.0676523	0.0692218	0.0665893	0.0714353	0.0732888	0.0733326	0.0732738	0.0730316	0.0733025	0.073971	0.0773322	0.0668522	0.0744621	0.0744773
HESQL168_cl0_count_274_consensus_NT	3f	0.0602877	0.0632955	0.0663461	0.0650904	0.0623323	0.0632697	0.0630476	0.0639262	0.0612986	0.0614772	0.0684453	0.0668838	0.0642581	0.069216	0.0629701	0.0657142	0.0694114	0.0682207	0.0660968	0.0663747	0.0638999	0.0623029	0.062689	0.0695754	0.0685687	0.0666005	0.067923	0.07182	0.0723224	0.0706252	0.069368	0.0584581	0.0669907	0.0597836	0.0664262	0.0679202	0.0662101	0.0681395	0.0731594	0.0736571	0.0726909	0.0738101	0.073173	0.0738403	0.076998	0.064484	0.0752279	0.0752433
HESQL116_cl0_count_583_consensus_NT	3f	0.0602877	0.0628513	0.0658988	0.0646448	0.0618892	0.0628256	0.0626037	0.0634817	0.0612986	0.0614772	0.0684453	0.0668838	0.0642581	0.0696666	0.0629701	0.0657142	0.0694114	0.0682207	0.0660968	0.0663747	0.0638999	0.0623029	0.062689	0.0695754	0.0685687	0.0661515	0.067923	0.0713673	0.071869	0.0701736	0.0689167	0.0584581	0.0669907	0.0597836	0.0664262	0.0674704	0.0657624	0.0676896	0.0727058	0.073203	0.0726909	0.0738101	0.073173	0.0738403	0.076998	0.064484	0.0747728	0.0747881
HESQL060_cl0_HESQL60_cl0_count_353_consensus_NT	3f	0.0611743	0.0646302	0.0685873	0.0655362	0.062554	0.0634919	0.0632697	0.0650652	0.0621854	0.0619218	0.0702453	0.0673048	0.0646774	0.0705399	0.0636119	0.0663583	0.069862	0.06867	0.0665441	0.0672706	0.0656859	0.0623029	0.0642464	0.0704763	0.0687939	0.0672746	0.0692741	0.07318	0.0727761	0.0706252	0.0698196	0.0593415	0.0690431	0.0606688	0.0668743	0.0676953	0.067331	0.0692657	0.0745219	0.0750213	0.0740522	0.0747186	0.0745357	0.0752042	0.0783715	0.065379	0.0747728	0.0747881
HESQL068_cl0_HESQL68_cl0_count_308_consensus_NT	3f	0.0614101	0.0644221	0.0690519	0.0671143	0.0636779	0.0646184	0.0643958	0.0659718	0.0624214	0.0632716	0.0695854	0.066437	0.0638141	0.069668	0.0634166	0.0657156	0.0696239	0.0684327	0.0667556	0.0670342	0.0650037	0.0629843	0.0638155	0.0711105	0.0681201	0.0663774	0.0692756	0.0725011	0.0732316	0.0703864	0.0714188	0.059134	0.067258	0.0591098	0.0652951	0.0677106	0.0664492	0.0676772	0.0736297	0.0741281	0.0731608	0.0733727	0.0731894	0.0738568	0.077244	0.0658418	0.0749864	0.0750017
MF4440973fhumanFrance	3f	0.0603884	0.0620389	0.0652705	0.0631607	0.0630707	0.0640077	0.0642296	0.0638016	0.0573406	0.0609886	0.0700933	0.0633301	0.0607344	0.0649296	0.0600706	0.0630605	0.0674382	0.0658088	0.0657043	0.0675341	0.061406	0.0602886	0.0596077	0.0659704	0.0605188	0.0640163	0.0629499	0.0654708	0.0657652	0.0701634	0.0662036	0.0545579	0.0643093	0.0565616	0.0619889	0.0639709	0.0626265	0.0673571	0.0662064	0.066694	0.0666408	0.0659555	0.0662186	0.0668786	0.0716467	0.0600361	0.0716221	0.0714109
HESQL205_cl0_count_335_consensus_NT	3f	0.0622985	0.0619804	0.0651926	0.0653308	0.0621275	0.0630647	0.0632868	0.0626106	0.0594749	0.0615677	0.0690957	0.0636551	0.0610536	0.0679725	0.0618148	0.0643017	0.0686841	0.0670479	0.0667448	0.0674604	0.0626776	0.059968	0.0592743	0.0654468	0.0612704	0.0649888	0.0648495	0.0671316	0.066966	0.0716745	0.0679383	0.0553373	0.067561	0.0577415	0.0636333	0.0649292	0.0647581	0.0692274	0.0681243	0.0681648	0.0685603	0.0678716	0.0676593	0.0678716	0.0722022	0.0626148	0.0742918	0.0740798
MF4440403fhumanFrance	3f	0.0541595	0.0554222	0.0599572	0.05939	0.0555746	0.055116	0.0548974	0.0565324	0.053348	0.0548036	0.0622971	0.0577478	0.0551893	0.060435	0.0548148	0.0572647	0.0605298	0.0598081	0.0594923	0.0604405	0.0569852	0.0549777	0.0551794	0.0620071	0.0594724	0.0591331	0.061051	0.06303	0.06378	0.0609041	0.0608013	0.0495161	0.0636277	0.0495338	0.0566398	0.059413	0.058211	0.0586136	0.0648747	0.0649131	0.0653085	0.0641782	0.0639929	0.0646512	0.0696223	0.0546897	0.0660132	0.0653282
MF4440843fhumanFrance	3f	0.0633235	0.0658895	0.0673242	0.0668894	0.0662704	0.0672184	0.0669945	0.0681037	0.0613613	0.0635321	0.0704152	0.066914	0.0638416	0.0710522	0.0625536	0.0659676	0.0682151	0.0670252	0.0671701	0.069267	0.0652923	0.0628504	0.0650478	0.0670692	0.0665232	0.0667232	0.0688635	0.069897	0.0699733	0.0684011	0.0664291	0.0551477	0.0665445	0.0587242	0.0645969	0.0667992	0.0676523	0.0673863	0.071959	0.0720019	0.0719442	0.0717027	0.0715186	0.0721859	0.0767714	0.0610566	0.0728153	0.0721196
MF4441233fhumanFrance	3f	0.0596672	0.062263	0.0652999	0.0673625	0.0612796	0.0617449	0.061524	0.0609016	0.0621392	0.063049	0.0670596	0.0653238	0.062716	0.0682443	0.061399	0.0636937	0.0692498	0.0682861	0.0679539	0.068026	0.0646723	0.0635497	0.0604218	0.0655404	0.068409	0.0654142	0.0693376	0.0681747	0.073029	0.0712515	0.0686041	0.0575601	0.0658237	0.0567608	0.0646198	0.0688737	0.0626265	0.0671355	0.0652846	0.0657708	0.0657184	0.0664032	0.0657708	0.0668786	0.0709674	0.0635641	0.0744014	0.0732526
HESQL128_cl0_count_176_consensus_NT	3f	0.0594937	0.0592179	0.064683	0.0645727	0.0609361	0.0618442	0.0616229	0.0605451	0.0620431	0.0628513	0.0683545	0.0611118	0.0585301	0.0677094	0.0572764	0.0604145	0.0688413	0.0688034	0.0680495	0.0667504	0.0629605	0.0626777	0.0641382	0.0667777	0.0675514	0.0642834	0.067528	0.0679517	0.0682081	0.0701648	0.0682514	0.0549409	0.0683391	0.0603433	0.0636923	0.0670384	0.064692	0.0662373	0.0664834	0.0665229	0.0671426	0.0669045	0.0662714	0.0669319	0.0714481	0.0622547	0.0714269	0.0707641
HESQL092_cl0_HESQL92_cl0_count_400_consensus_NT	3f	0.0661751	0.0650331	0.0687809	0.0681873	0.0647194	0.0645089	0.0647312	0.0690706	0.0626037	0.065896	0.0681398	0.0721981	0.0704683	0.0748095	0.0685145	0.0706094	0.0748846	0.0741318	0.073561	0.0717301	0.070426	0.0685845	0.0661596	0.0693617	0.0692699	0.0712744	0.0731894	0.0711091	0.0725911	0.0739339	0.0738072	0.0619608	0.0732484	0.0624427	0.0692201	0.0678924	0.0690322	0.0690771	0.070628	0.07067	0.0701621	0.0703734	0.0704152	0.0715321	0.0746998	0.0658811	0.0756707	0.0756862
EU7235153fswineSpain	3f	0.0603556	0.0611931	0.0664682	0.0636186	0.0635798	0.0644924	0.0647146	0.0658564	0.0598825	0.0635308	0.0675465	0.065575	0.0629646	0.0669303	0.0639262	0.0664182	0.0683252	0.0675878	0.0668376	0.0695968	0.0656669	0.0616314	0.0629275	0.0653217	0.0634393	0.0651544	0.0652487	0.070159	0.0700386	0.0645628	0.0703056	0.054683	0.0656795	0.0578164	0.0629775	0.0647993	0.065969	0.0672568	0.0670384	0.0675266	0.0669973	0.0676831	0.0681998	0.0683838	0.0724834	0.0634905	0.0695427	0.068854
EU7235143fswineSpain	3f	0.0596929	0.0605053	0.0655616	0.0624845	0.0624463	0.0633566	0.0635784	0.0647174	0.0583154	0.0619509	0.0668757	0.0639886	0.0613892	0.0660228	0.0623464	0.0648306	0.0667298	0.0659959	0.0652495	0.0679996	0.0643054	0.0602804	0.0613531	0.0641817	0.0623012	0.0640102	0.0636607	0.0685579	0.0684355	0.0634222	0.068701	0.0531341	0.0640905	0.0571574	0.0618695	0.063684	0.0648278	0.0659002	0.0663667	0.066854	0.066326	0.067011	0.0675266	0.0677108	0.0718039	0.062355	0.0688681	0.0681802
MF4441083fhumanFrance	3f	0.059987	0.0633417	0.0697621	0.0684921	0.0646392	0.065556	0.0653329	0.0653624	0.0608405	0.0631898	0.0697093	0.066646	0.0640223	0.0696495	0.0625124	0.0652137	0.0661816	0.0661182	0.0644518	0.0683642	0.0668673	0.0622011	0.0624159	0.063891	0.0655951	0.0662138	0.0649622	0.06825	0.0667265	0.0696795	0.0697338	0.0552543	0.0680447	0.0613683	0.0677439	0.0673228	0.0675277	0.0697567	0.0677063	0.0677466	0.0685926	0.0683534	0.0683941	0.0690573	0.0724491	0.0634342	0.070505	0.0698125
HESQL174_cl0_count_533_consensus_NT	3f	0.0631235	0.0634184	0.0696296	0.0672173	0.0685834	0.0699547	0.069282	0.0697616	0.0610688	0.0665169	0.0680578	0.0692908	0.0666523	0.0716145	0.0669261	0.0694348	0.0695413	0.0692781	0.0694206	0.0717315	0.0666481	0.0646406	0.0652215	0.0656837	0.0659016	0.0683171	0.0677605	0.0710539	0.0689499	0.0690078	0.07067	0.0569701	0.0718536	0.060795	0.0653772	0.0676689	0.0658181	0.0680322	0.0693873	0.0694285	0.070274	0.0691339	0.0696253	0.0698377	0.0746093	0.0667773	0.0698192	0.0691296
HESQL083_cl0_HESQL83_cl0_count_1427_consensus_NT	3f	0.0633098	0.0630132	0.0703468	0.066839	0.0681387	0.069509	0.0692848	0.0697644	0.0603707	0.0664925	0.0682429	0.0690265	0.0663911	0.0713478	0.0666645	0.068722	0.0687992	0.0685369	0.0686799	0.0709856	0.0668334	0.0643813	0.064295	0.0663167	0.0665347	0.0685028	0.0679461	0.0703381	0.068236	0.0700945	0.0690219	0.0571574	0.0711354	0.0603187	0.0646844	0.0674194	0.065361	0.0684285	0.0684481	0.0684888	0.0693333	0.0686448	0.0691353	0.0693475	0.0741419	0.0656216	0.0697934	0.0691042
EU7235163fswineSpain	3f	0.0588423	0.058773	0.0640368	0.0629875	0.0609568	0.0618653	0.0616439	0.0634457	0.0592286	0.0615188	0.0654292	0.0640891	0.0610425	0.0668635	0.0615063	0.0630734	0.0672967	0.0665605	0.0653385	0.0685691	0.0632683	0.0605711	0.0621135	0.0663288	0.0639957	0.0659029	0.0646408	0.0682166	0.0665078	0.0680671	0.0681061	0.055644	0.0654814	0.058845	0.063412	0.0663365	0.0649799	0.0662522	0.0678563	0.0678966	0.0680671	0.0680532	0.067644	0.0687558	0.0733218	0.061996	0.0703691	0.0696781
MF4440573fhumanFrance	3f	0.0616167	0.0602028	0.0657142	0.0640148	0.0648661	0.0648411	0.0641733	0.0655898	0.0604145	0.065017	0.0718697	0.0657545	0.0631364	0.0705558	0.0633935	0.0651779	0.0672057	0.0664412	0.0656915	0.0684524	0.0649533	0.0622688	0.0621854	0.0682138	0.0658879	0.0627176	0.0651368	0.0675528	0.0690318	0.0680629	0.0706962	0.0588343	0.0687403	0.0579827	0.0626434	0.067047	0.0686406	0.0667265	0.0706121	0.0706541	0.0715014	0.0703575	0.0694399	0.0701032	0.0748955	0.0624713	0.0693083	0.0686179
HESQL107_cl0_count_332_consensus_NT	3f	0.0643003	0.0691015	0.0731251	0.0729399	0.0699547	0.0706555	0.0704308	0.0720251	0.0653519	0.0674933	0.0718271	0.0691494	0.0665089	0.0731458	0.0663083	0.0674149	0.0703014	0.0695583	0.0696722	0.0715484	0.070556	0.0667011	0.0645526	0.0702537	0.0705456	0.0681355	0.0682919	0.0704489	0.0707394	0.070573	0.0736887	0.0608116	0.0697991	0.0624328	0.0661537	0.0704571	0.0670574	0.0712886	0.0733891	0.0734328	0.0729205	0.0726491	0.0717863	0.0729055	0.0768009	0.0677411	0.0757045	0.075006
HESQL158_cl0_count_166_consensus_NT	3f	0.0656526	0.0698171	0.073849	0.0741137	0.0701934	0.0711195	0.0708946	0.0727158	0.0660349	0.0686013	0.0734248	0.0696281	0.0672212	0.0747813	0.0688146	0.0694759	0.0718669	0.0711208	0.0712327	0.0726624	0.0728544	0.069432	0.0679663	0.0720439	0.0707857	0.0688531	0.0694597	0.0711978	0.0714604	0.0738006	0.0734766	0.0610702	0.0705037	0.0640017	0.0681845	0.07115	0.0689089	0.0715	0.0745705	0.074615	0.0745552	0.0742822	0.0734178	0.07454	0.0789108	0.0691311	0.0775613	0.0768603
HESQL118_cl0_count_723_consensus_NT	3f	0.0691522	0.0729167	0.0746493	0.0748517	0.0739588	0.0746668	0.0739876	0.0751841	0.0677094	0.069165	0.0735163	0.0722005	0.0692979	0.0745705	0.0698005	0.0709431	0.0738266	0.0725656	0.0726758	0.0747611	0.0715018	0.0685635	0.0687655	0.0763384	0.075013	0.0744651	0.0743902	0.0760625	0.07709	0.0745261	0.0784561	0.0657889	0.0735996	0.0672226	0.069648	0.0745844	0.0685	0.075221	0.0770943	0.0771402	0.0770785	0.0758913	0.0759677	0.0766377	0.0810309	0.0753728	0.0792293	0.0785257
MF4440953fhumanFrance	3f	0.0599817	0.0572543	0.0627005	0.0619032	0.0596185	0.0609913	0.0603282	0.0616579	0.0566092	0.0600266	0.0638271	0.0638779	0.061718	0.0700501	0.06153	0.0635683	0.0634324	0.0622348	0.0623832	0.0656702	0.0591749	0.0560628	0.0632338	0.0643176	0.0640074	0.0623584	0.0617542	0.0661565	0.0665201	0.0630746	0.0629651	0.051483	0.0641505	0.0584145	0.0622857	0.063635	0.0629857	0.0672552	0.0687403	0.0687812	0.0696267	0.067561	0.068528	0.0691905	0.0741999	0.059641	0.0658688	0.0656312
MF4441333fhumanFrance	3f	0.0650184	0.0611604	0.0671369	0.0662961	0.0631479	0.0645351	0.0638663	0.0662975	0.0616195	0.0635177	0.0678257	0.0687516	0.0665591	0.0745219	0.0645837	0.0661901	0.0649103	0.0641782	0.0643252	0.0676344	0.0639831	0.0608626	0.0660726	0.0671302	0.0652262	0.0649458	0.064332	0.0678577	0.0697767	0.0670195	0.0680694	0.0562361	0.0686081	0.0621116	0.064441	0.0662682	0.0650555	0.070096	0.0716306	0.0716733	0.0725223	0.0704412	0.0718704	0.0720837	0.0773495	0.0610775	0.0682907	0.0680512
HESQL120_cl0_count_614_consensus_NT	3f	0.0657517	0.0617769	0.0662116	0.0654278	0.0644692	0.0663069	0.0656364	0.0660726	0.0623198	0.0673571	0.0687629	0.0724318	0.0702166	0.0760074	0.0677674	0.0693844	0.0677063	0.0662672	0.0659648	0.0703892	0.0667773	0.0627219	0.0674795	0.0699522	0.0682949	0.0675125	0.0694107	0.0702052	0.0709777	0.0694079	0.0690811	0.0587509	0.07075	0.063023	0.0682597	0.0685585	0.0678742	0.0709969	0.0739862	0.0739999	0.0748816	0.0727896	0.0744553	0.0746691	0.0802486	0.065179	0.0676241	0.0673849
HESQL095_cl1_HESQL95_cl1_count_525_consensus_NT	3f	0.0659755	0.0629356	0.0673324	0.0656512	0.0651379	0.066978	0.0663069	0.0662961	0.0629871	0.0677923	0.0694128	0.0722054	0.0699914	0.0757793	0.0677812	0.0693986	0.0688319	0.066888	0.0665849	0.0710405	0.0670012	0.0629443	0.0695285	0.0699522	0.0687461	0.067964	0.0698626	0.070657	0.0717132	0.0696338	0.0693073	0.058972	0.0707355	0.0629871	0.0670574	0.0682795	0.0675969	0.0697825	0.0739132	0.0739269	0.0748077	0.0727179	0.0743818	0.0745954	0.0801689	0.0660375	0.0678383	0.0675991
HESQL019_cl0_HESQL19_cl0_count_235_consensus_NT	3f	0.065279	0.0613321	0.0657113	0.0640381	0.063528	0.065361	0.064692	0.0651274	0.0613822	0.0661695	0.0687643	0.0710175	0.0688118	0.0745801	0.0666065	0.0682193	0.0676523	0.0662144	0.0659123	0.0703618	0.0658301	0.061784	0.0679017	0.068995	0.0673395	0.0665572	0.068453	0.0692472	0.0702976	0.0684502	0.0686022	0.0578214	0.0695495	0.0623184	0.0668593	0.0680526	0.0669221	0.0700356	0.0734723	0.073486	0.0743665	0.072278	0.0739406	0.0741543	0.0797236	0.0646797	0.0671473	0.0669085
HESQL070_cl0_HESQL70_cl0_count_349_consensus_NT	3f	0.0652656	0.0617882	0.0661723	0.0644969	0.0639859	0.0658209	0.0651512	0.065587	0.0613948	0.0661831	0.0687502	0.071484	0.0692753	0.0750507	0.0670683	0.0686827	0.0676661	0.0662279	0.0659258	0.0708277	0.0662905	0.0622406	0.0683642	0.0690092	0.0682543	0.0670214	0.0689181	0.0697123	0.0707645	0.0689153	0.0690399	0.0582746	0.0700154	0.062776	0.0673214	0.0685177	0.0673847	0.0702761	0.0739421	0.0739558	0.0748369	0.0727463	0.0744109	0.0746246	0.0802005	0.0655881	0.0680623	0.067823
MF4440363fhumanFrance	3f	0.0635753	0.0607744	0.0656004	0.0656845	0.0636302	0.064099	0.0634327	0.0668418	0.0637095	0.0651674	0.0670658	0.0633588	0.060762	0.0657332	0.0644484	0.0669454	0.068183	0.0669973	0.0666673	0.0703122	0.0637936	0.0625951	0.063633	0.0679546	0.0671619	0.0668445	0.0696651	0.0673355	0.072698	0.0675294	0.0690261	0.0552086	0.0640134	0.0606151	0.0654348	0.0706164	0.0643003	0.0652769	0.0700816	0.0701232	0.0696167	0.0693773	0.0698977	0.0700816	0.0736915	0.0666013	0.0749167	0.07422
MF4441373fhumanFrance	3f	0.0637601	0.0602968	0.0657848	0.0658685	0.0642586	0.0647278	0.0640612	0.0670256	0.0632278	0.0653786	0.0668022	0.0635437	0.0609471	0.0659179	0.0644104	0.0669058	0.0681427	0.0669577	0.0666279	0.0704953	0.064214	0.0632854	0.0640523	0.0685873	0.0673464	0.0670294	0.069849	0.0675198	0.0731229	0.0679517	0.0692103	0.0562941	0.0646434	0.0608005	0.0660661	0.0698977	0.0638299	0.0659107	0.0709562	0.0709983	0.0704907	0.0702509	0.0707726	0.0709562	0.0745719	0.0667857	0.0750993	0.0744028
MF4441073fhumanFrance	3f	0.0599858	0.0576604	0.063788	0.0650135	0.0611654	0.0614101	0.0607468	0.0645962	0.0610079	0.0642858	0.0634481	0.0613321	0.058749	0.0619133	0.0603994	0.0628769	0.0645087	0.063135	0.0628384	0.0666265	0.0633717	0.0615314	0.0616481	0.0659625	0.0651291	0.0643612	0.0676234	0.0662256	0.0703776	0.0664332	0.0682779	0.0536752	0.0629627	0.0554988	0.0624838	0.0672071	0.0605064	0.0627864	0.0678146	0.0678549	0.0673518	0.0671137	0.0680796	0.068264	0.0716173	0.0632226	0.0730682	0.072374
MF4440603fhumanFrance	3f	0.0627632	0.0632914	0.0684145	0.0694192	0.0634401	0.0643799	0.0641574	0.0646288	0.0616677	0.0633777	0.0673599	0.0690445	0.066163	0.0717968	0.0646735	0.0674041	0.0689428	0.0684271	0.0676456	0.0686153	0.0657113	0.062327	0.0637346	0.0681719	0.0681452	0.0680457	0.0696694	0.0688136	0.0699623	0.0706817	0.0718101	0.0587015	0.0663295	0.0587228	0.067773	0.0666632	0.0647062	0.0674772	0.0681298	0.0681703	0.0681438	0.0683548	0.0678895	0.0685519	0.072618	0.0640093	0.0730138	0.0732559
MF4441343fhumanFrance	3f	0.0598282	0.0644924	0.0691128	0.0647556	0.0607805	0.0616863	0.0610244	0.0624024	0.0599932	0.0638843	0.0678007	0.0641981	0.0613642	0.0661523	0.0618527	0.0643592	0.0666889	0.0650373	0.065183	0.0688535	0.0661126	0.063626	0.0610824	0.065582	0.0672089	0.0680421	0.0686504	0.0696921	0.0693745	0.0661503	0.0677634	0.0536109	0.0659541	0.0582533	0.0632481	0.0665577	0.0620854	0.0647776	0.0723331	0.0721357	0.0722889	0.0718676	0.0723612	0.0730249	0.0769367	0.0622094	0.0702036	0.0699642
MF4440873fhumanFrance	3f	0.0625978	0.0649265	0.0681249	0.0662091	0.0657373	0.0666529	0.0664303	0.0679962	0.0586362	0.0679816	0.0693837	0.0648557	0.0633723	0.0679753	0.0633322	0.0653978	0.0681176	0.0671294	0.0670638	0.0693752	0.0670105	0.0647688	0.0593309	0.0657409	0.0697904	0.0704078	0.0661621	0.0713577	0.0703386	0.0702147	0.0678767	0.0571252	0.0615077	0.0612671	0.0649766	0.0725225	0.0653238	0.0676412	0.0715338	0.0720277	0.0715192	0.0712792	0.0703913	0.0715046	0.076743	0.0615216	0.0738311	0.0740424
MF4440453fhumanFrance	3f	0.0666859	0.0592985	0.0650212	0.0632997	0.061746	0.0622136	0.0619917	0.0665145	0.0644761	0.0659286	0.0694213	0.0644306	0.0620297	0.0686137	0.0613251	0.0636607	0.0719756	0.0710026	0.0711729	0.0721794	0.0672501	0.0651169	0.0659072	0.0664102	0.0706323	0.0687518	0.0704367	0.0707465	0.0732208	0.0721428	0.0692202	0.0586538	0.0703762	0.064699	0.0669836	0.0697823	0.0659378	0.0698168	0.0730304	0.0726208	0.0725628	0.0718697	0.0732704	0.0739368	0.0773184	0.0633105	0.0748398	0.0741419
HESQL152_cl0_count_424_consensus_NT	3f	0.0724292	0.0703172	0.0751301	0.0734412	0.0692032	0.0696809	0.0694555	0.0727399	0.0714019	0.0732766	0.081475	0.0753556	0.0733905	0.0797818	0.074325	0.0764538	0.0806158	0.0796175	0.0797519	0.0800007	0.0776235	0.0729625	0.0687389	0.0716628	0.0754499	0.0727071	0.0690868	0.0747361	0.0764835	0.0791757	0.0797278	0.0680936	0.0771218	0.0652937	0.0764823	0.0766323	0.0714013	0.075574	0.0816009	0.0821107	0.0815508	0.0817977	0.0809257	0.0820616	0.0877325	0.0723641	0.0786287	0.0779251
[truncated: 488 more columns]
